# Supplementary material for: Poly[[μ2-1,2-bis­(4-pyrid­yl)ethene](μ3-1,3-phenyl­enediacetato)­cadmium]
Source: Acta Crystallogr Sect E Struct Rep Online. 2011 Oct 29;67(Pt 11):m1599. doi: 10.1107/S1600536811043467 (PMC3247523; doi:10.1107/S1600536811043467)
Supplement: Supplementary file 1 [file e-67-m1599-sup1.cif]

##############################################################################
#                                                                            #
# This CIF contains the data in a paper accepted for publication in          #
# Acta Crystallographica Section E. It conforms to the requirements of       #
# Notes for Authors for Acta Crystallographica Section E, and has been       #
# peer reviewed under the auspices of the IUCr Commission on Journals.       #
#                                                                            #
# Full details of the Crystallographic Information File format               #
# are given in the paper "The Crystallographic Information File (CIF):       #
# a New Standard Archive File for Crystallography" by S. R. Hall, F. H.      #
# Allen and I. D. Brown [Acta Cryst. (1991), A47, 655-685].                  #
#                                                                            #
# The current version of the core CIF dictionary is obtainable from          #
# ftp://ftp.iucr.org/pub/cif_core.dic.                                       #
#                                                                            #
# Software is freely available for graphical display of the structure(s)     #
# in this CIF. For information consult the CIF software page                 #
# http://www.iucr.org/resources/cif/software.                                #
#                                                                            #
# This file may be used for bona fide research purposes within the           #
# scientific community so long as proper attribution is given to the journal # 
# article from which it was obtained.                                        #
#                                                                            #
##############################################################################
data_I
_audit_creation_method     SHELXL-97
_chemical_name_systematic
;
Poly[[\m~2~-1,2-bis(4-pyridyl)ethene](\m~3~-1,3-phenylenediacetato)cadmium]
;
_chemical_name_common     ?
_chemical_formula_moiety     'C22 H18 Cd N2 O4'
_chemical_formula_sum     'C22 H18 Cd N2 O4'
_chemical_formula_iupac     '[Cd (C10 H8 O4) (C12 H10 N2)]'
_chemical_formula_weight     486.79
_chemical_melting_point     ?
_symmetry_cell_setting     triclinic
_symmetry_space_group_name_H-M     'P -1'
_symmetry_space_group_name_Hall     '-P 1'
loop_
    _symmetry_equiv_pos_as_xyz
    'x, y, z'
    '-x, -y, -z'
_cell_length_a     9.4626(19)
_cell_length_b     10.113(2)
_cell_length_c     11.351(2)
_cell_angle_alpha     98.95(3)
_cell_angle_beta     92.19(3)
_cell_angle_gamma     116.88(3)
_cell_volume     949.8(3)
_cell_formula_units_Z     2
_cell_measurement_reflns_used     4814
_cell_measurement_theta_min     3.1476
_cell_measurement_theta_max     27.4855
_cell_measurement_temperature     223(2)
_exptl_crystal_description     block
_exptl_crystal_colour     yellow
_exptl_crystal_size_max     0.40
_exptl_crystal_size_mid     0.30
_exptl_crystal_size_min     0.25
_exptl_crystal_density_diffrn     1.702
_exptl_crystal_density_meas     ?
_exptl_crystal_density_method     'not measured'
_exptl_crystal_F_000     488
_exptl_absorpt_coefficient_mu     1.182
_exptl_absorpt_correction_type     multi-scan
_exptl_absorpt_process_details     '(REQAB; Jacobson, 1998)'
_exptl_absorpt_correction_T_min     0.6492
_exptl_absorpt_correction_T_max     0.7565
_exptl_special_details     ?
_diffrn_ambient_temperature     223(2)
_diffrn_radiation_type     MoK\a
_diffrn_radiation_wavelength     0.71073
_diffrn_radiation_source     'fine-focus sealed tube'
_diffrn_radiation_monochromator     graphite
_diffrn_measurement_device_type     'Rigaku MercuryCCD area-detector'
_diffrn_measurement_method     \w
_diffrn_detector_area_resol_mean     ?
_diffrn_reflns_number     8582
_diffrn_reflns_av_R_equivalents     0.0294
_diffrn_reflns_av_sigmaI/netI     0.0607
_diffrn_reflns_theta_min     3.15
_diffrn_reflns_theta_max     27.49
_diffrn_reflns_theta_full     27.49
_diffrn_measured_fraction_theta_max     0.976
_diffrn_measured_fraction_theta_full     0.976
_diffrn_reflns_limit_h_min     -12
_diffrn_reflns_limit_h_max     11
_diffrn_reflns_limit_k_min     -12
_diffrn_reflns_limit_k_max     12
_diffrn_reflns_limit_l_min     -11
_diffrn_reflns_limit_l_max     14
_diffrn_standards_number     0
_diffrn_standards_interval_count     0
_diffrn_standards_interval_time     0
_diffrn_standards_decay_%     0
_refine_special_details
;
Refinement of <i>F</i>^2^ against ALL reflections. The weighted <i>R</i>-factor
<i>wR</i> and goodness of fit <i>S</i> are based on <i>F</i>^2^, conventional
<i>R</i>-factors <i>R</i> are based on <i>F</i>, with <i>F</i> set to zero for
negative <i>F</i>^2^. The threshold expression of <i>F</i>^2^ >
\s(<i>F</i>^2^) is used only for calculating <i>R</i>-factors(gt) <i>etc</i>.
and is not relevant to the choice of reflections for refinement.
<i>R</i>-factors based on <i>F</i>^2^ are statistically about twice as large
as those based on <i>F</i>, and <i>R</i>- factors based on ALL data will be
even larger.
;
_reflns_number_total     4256
_reflns_number_gt     3630
_reflns_threshold_expression     I>2\s(I)
_refine_ls_structure_factor_coef     Fsqd
_refine_ls_matrix_type     full
_refine_ls_R_factor_all     0.0367
_refine_ls_R_factor_gt     0.0330
_refine_ls_wR_factor_gt     0.0826
_refine_ls_wR_factor_ref     0.0831
_refine_ls_goodness_of_fit_ref     1.086
_refine_ls_restrained_S_all     1.086
_refine_ls_number_reflns     4256
_refine_ls_number_parameters     263
_refine_ls_number_restraints     0
_refine_ls_hydrogen_treatment     constr
_refine_ls_weighting_scheme     calc
_refine_ls_weighting_details
                 'calc w=1/[\s^2^(Fo^2^)+(0.0352P)^2^] where P=(Fo^2^+2Fc^2^)/3'
_atom_sites_solution_hydrogens     geom
_atom_sites_solution_primary     direct
_atom_sites_solution_secondary     difmap
_refine_ls_shift/su_max     0.001
_refine_ls_shift/su_mean     0.000
_refine_diff_density_max     1.158
_refine_diff_density_min     -0.852
_refine_ls_extinction_method     'SHELXTL (Sheldrick, 2008)'
_refine_ls_extinction_coef     0.098(3)
_refine_ls_extinction_expression
                                  'Fc^*^=kFc[1+0.001xFc^2^\l^3^/sin(2\q)]^-1/4^'
loop_
    _atom_type_symbol
    _atom_type_description
    _atom_type_scat_dispersion_real
    _atom_type_scat_dispersion_imag
    _atom_type_scat_source
    'C' 'C' 0.0033 0.0016
                         'International Tables Vol C Tables 4.2.6.8 and 6.1.1.4'
    'H' 'H' 0.0000 0.0000
                         'International Tables Vol C Tables 4.2.6.8 and 6.1.1.4'
    'Cd' 'Cd' -0.8075 1.2024
                         'International Tables Vol C Tables 4.2.6.8 and 6.1.1.4'
    'N' 'N' 0.0061 0.0033
                         'International Tables Vol C Tables 4.2.6.8 and 6.1.1.4'
    'O' 'O' 0.0106 0.0060
                         'International Tables Vol C Tables 4.2.6.8 and 6.1.1.4'
_computing_data_collection     'CrystalClear (Rigaku, 2001)'
_computing_cell_refinement     'CrystalClear (Rigaku, 2001)'
_computing_data_reduction     'CrystalStructure (Rigaku/MSC, 2004)'
_computing_structure_solution     'SHELXTL (Sheldrick, 2008)'
_computing_structure_refinement     'SHELXTL (Sheldrick, 2008)'
_computing_molecular_graphics     'SHELXTL (Sheldrick, 2008)'
_computing_publication_material
                             'SHELXTL (Sheldrick, 2008) and PLATON (Spek, 2009)'
loop_
    _atom_site_type_symbol
    _atom_site_label
    _atom_site_fract_x
    _atom_site_fract_y
    _atom_site_fract_z
    _atom_site_U_iso_or_equiv
    _atom_site_adp_type
    _atom_site_calc_flag
    _atom_site_refinement_flags
    _atom_site_occupancy
    _atom_site_symmetry_multiplicity
    _atom_site_disorder_assembly
    _atom_site_disorder_group
    Cd Cd1 0.16456(3) 0.49799(2) 0.10431(2) 0.02493(12) Uani d . 1 1 . .
    N N1 0.1884(3) 0.3281(3) -0.0471(3) 0.0287(6) Uani d . 1 1 . .
    N N2 0.1751(3) -0.3077(3) -0.7491(2) 0.0266(6) Uani d . 1 1 . .
    O O1 0.1024(3) 0.3142(3) 0.2322(2) 0.0353(6) Uani d . 1 1 . .
    O O2 0.3550(3) 0.4760(2) 0.2348(2) 0.0350(6) Uani d . 1 1 . .
    O O3 0.8868(3) 0.3906(3) 0.0535(2) 0.0362(6) Uani d . 1 1 . .
    O O4 0.6363(3) 0.2894(3) -0.0233(2) 0.0336(6) Uani d . 1 1 . .
    C C1 0.2978(4) 0.3687(4) -0.1239(3) 0.0338(8) Uani d . 1 1 . .
    H H1 0.3788 0.4693 -0.1097 0.041 Uiso calc R 1 1 . .
    C C2 0.2974(4) 0.2702(4) -0.2224(3) 0.0325(8) Uani d . 1 1 . .
    H H2 0.3759 0.3039 -0.2745 0.039 Uiso calc R 1 1 . .
    C C3 0.1791(4) 0.1192(3) -0.2445(3) 0.0288(7) Uani d . 1 1 . .
    C C4 0.0700(4) 0.0771(4) -0.1623(3) 0.0355(8) Uani d . 1 1 . .
    H H4 -0.0090 -0.0239 -0.1714 0.043 Uiso calc R 1 1 . .
    C C5 0.0775(5) 0.1841(4) -0.0670(3) 0.0365(9) Uani d . 1 1 . .
    H H5 0.0006 0.1536 -0.0135 0.044 Uiso calc R 1 1 . .
    C C6 0.1591(4) 0.0064(4) -0.3510(3) 0.0337(8) Uani d . 1 1 . .
    H H6 0.0776 -0.0924 -0.3543 0.040 Uiso calc R 1 1 . .
    C C7 0.2438(4) 0.0293(4) -0.4427(3) 0.0320(8) Uani d . 1 1 . .
    H H7 0.3282 0.1267 -0.4391 0.038 Uiso calc R 1 1 . .
    C C8 0.2160(4) -0.0861(3) -0.5501(3) 0.0291(7) Uani d . 1 1 . .
    C C9 0.3390(4) -0.0707(4) -0.6182(3) 0.0315(8) Uani d . 1 1 . .
    H H9 0.4385 0.0162 -0.5989 0.038 Uiso calc R 1 1 . .
    C C10 0.3148(4) -0.1832(4) -0.7145(3) 0.0315(8) Uani d . 1 1 . .
    H H10 0.4008 -0.1718 -0.7580 0.038 Uiso calc R 1 1 . .
    C C11 0.0541(4) -0.3206(4) -0.6863(3) 0.0299(7) Uani d . 1 1 . .
    H H11 -0.0458 -0.4061 -0.7103 0.036 Uiso calc R 1 1 . .
    C C12 0.0698(4) -0.2139(4) -0.5878(3) 0.0331(8) Uani d . 1 1 . .
    H H12 -0.0183 -0.2276 -0.5462 0.040 Uiso calc R 1 1 . .
    C C13 0.4592(4) 0.2971(3) 0.3492(3) 0.0284(7) Uani d . 1 1 . .
    C C14 0.5692(4) 0.3628(4) 0.4528(3) 0.0323(8) Uani d . 1 1 . .
    H H14 0.5405 0.4004 0.5239 0.039 Uiso calc R 1 1 . .
    C C15 0.7199(4) 0.3733(4) 0.4519(3) 0.0358(8) Uani d . 1 1 . .
    H H15 0.7939 0.4199 0.5218 0.043 Uiso calc R 1 1 . .
    C C16 0.7619(4) 0.3156(4) 0.3491(3) 0.0347(8) Uani d . 1 1 . .
    H H16 0.8649 0.3239 0.3490 0.042 Uiso calc R 1 1 . .
    C C17 0.6528(4) 0.2449(4) 0.2447(3) 0.0301(8) Uani d . 1 1 . .
    C C18 0.5032(4) 0.2396(3) 0.2462(3) 0.0305(8) Uani d . 1 1 . .
    H H18 0.4304 0.1959 0.1757 0.037 Uiso calc R 1 1 . .
    C C19 0.2923(4) 0.2811(4) 0.3494(3) 0.0320(8) Uani d . 1 1 . .
    H H19A 0.2798 0.3177 0.4316 0.038 Uiso calc R 1 1 . .
    H H19B 0.2160 0.1733 0.3279 0.038 Uiso calc R 1 1 . .
    C C20 0.2475(4) 0.3636(3) 0.2656(3) 0.0243(7) Uani d . 1 1 . .
    C C21 0.6985(4) 0.1814(4) 0.1321(3) 0.0334(8) Uani d . 1 1 . .
    H H21A 0.6091 0.0842 0.0934 0.040 Uiso calc R 1 1 . .
    H H21B 0.7899 0.1645 0.1525 0.040 Uiso calc R 1 1 . .
    C C22 0.7419(4) 0.2925(3) 0.0462(3) 0.0265(7) Uani d . 1 1 . .
loop_
    _atom_site_aniso_label
    _atom_site_aniso_U_11
    _atom_site_aniso_U_22
    _atom_site_aniso_U_33
    _atom_site_aniso_U_12
    _atom_site_aniso_U_13
    _atom_site_aniso_U_23
    Cd1 0.03223(17) 0.02483(16) 0.01910(16) 0.01568(11) 0.00324(10) 0.00013(9)
    N1 0.0356(15) 0.0267(14) 0.0227(16) 0.0157(12) 0.0049(13) -0.0021(11)
    N2 0.0348(15) 0.0267(13) 0.0190(15) 0.0167(12) 0.0024(12) -0.0013(11)
    O1 0.0246(12) 0.0387(13) 0.0438(17) 0.0143(10) 0.0011(11) 0.0135(11)
    O2 0.0269(12) 0.0334(12) 0.0422(16) 0.0094(10) 0.0020(11) 0.0162(11)
    O3 0.0282(13) 0.0411(14) 0.0372(16) 0.0120(11) 0.0061(11) 0.0143(12)
    O4 0.0324(13) 0.0397(13) 0.0278(15) 0.0161(11) 0.0016(11) 0.0067(11)
    C1 0.0317(18) 0.0310(17) 0.033(2) 0.0129(15) 0.0063(16) -0.0055(15)
    C2 0.0274(17) 0.0378(18) 0.028(2) 0.0147(15) 0.0067(15) -0.0035(15)
    C3 0.0362(18) 0.0281(16) 0.026(2) 0.0199(15) 0.0030(15) -0.0008(14)
    C4 0.047(2) 0.0230(16) 0.030(2) 0.0120(15) 0.0084(17) 0.0004(14)
    C5 0.049(2) 0.0311(18) 0.027(2) 0.0164(16) 0.0148(17) 0.0029(15)
    C6 0.039(2) 0.0275(17) 0.032(2) 0.0159(15) 0.0034(16) -0.0022(14)
    C7 0.041(2) 0.0253(16) 0.029(2) 0.0159(15) 0.0035(16) 0.0020(14)
    C8 0.043(2) 0.0264(16) 0.0231(19) 0.0208(15) 0.0025(15) 0.0031(14)
    C9 0.042(2) 0.0247(16) 0.024(2) 0.0134(15) 0.0034(16) 0.0008(14)
    C10 0.0374(19) 0.0318(17) 0.0236(19) 0.0159(15) 0.0063(15) 0.0007(14)
    C11 0.0329(18) 0.0315(17) 0.0247(19) 0.0164(15) 0.0010(15) -0.0008(14)
    C12 0.0355(19) 0.0428(19) 0.027(2) 0.0245(16) 0.0076(16) 0.0031(15)
    C13 0.0299(17) 0.0306(17) 0.028(2) 0.0145(14) 0.0065(15) 0.0121(15)
    C14 0.0363(19) 0.0346(18) 0.028(2) 0.0177(15) 0.0081(16) 0.0082(15)
    C15 0.038(2) 0.0413(19) 0.030(2) 0.0211(17) -0.0032(16) 0.0042(16)
    C16 0.0314(18) 0.0425(19) 0.039(2) 0.0221(16) 0.0070(17) 0.0140(17)
    C17 0.0367(19) 0.0299(17) 0.030(2) 0.0175(15) 0.0113(16) 0.0138(15)
    C18 0.0331(18) 0.0315(17) 0.026(2) 0.0135(15) 0.0033(15) 0.0097(15)
    C19 0.0284(17) 0.0367(18) 0.031(2) 0.0137(15) 0.0060(15) 0.0119(15)
    C20 0.0279(17) 0.0261(15) 0.0211(18) 0.0148(14) 0.0042(14) 0.0035(13)
    C21 0.041(2) 0.0321(17) 0.031(2) 0.0188(16) 0.0109(17) 0.0094(15)
    C22 0.0338(18) 0.0285(16) 0.0193(18) 0.0177(15) 0.0052(15) -0.0010(13)
_geom_special_details
;
All e.s.d.'s (except the e.s.d. in the dihedral angle between two l.s. planes)
are estimated using the full covariance matrix. The cell e.s.d.'s are taken
into account individually in the estimation of e.s.d.'s in distances, angles
and torsion angles; correlations between e.s.d.'s in cell parameters are only
used when they are defined by crystal symmetry. An approximate (isotropic)
treatment of cell e.s.d.'s is used for estimating e.s.d.'s involving l.s.
planes.
;
loop_
    _geom_bond_atom_site_label_1
    _geom_bond_atom_site_label_2
    _geom_bond_site_symmetry_2
    _geom_bond_distance
    _geom_bond_publ_flag
    Cd1 N1 . 2.327(3) ?
    Cd1 N2 1_566 2.332(3) ?
    Cd1 O3 1_455 2.351(2) ?
    Cd1 O2 . 2.398(2) ?
    Cd1 O3 2_665 2.402(2) ?
    Cd1 O1 . 2.413(2) ?
    Cd1 O4 2_665 2.470(2) ?
    Cd1 C20 . 2.729(3) ?
    Cd1 C22 2_665 2.781(3) ?
    N1 C5 . 1.331(4) ?
    N1 C1 . 1.340(4) ?
    N2 C10 . 1.337(4) ?
    N2 C11 . 1.338(4) ?
    N2 Cd1 1_544 2.331(3) ?
    O1 C20 . 1.249(4) ?
    O2 C20 . 1.247(4) ?
    O3 C22 . 1.267(4) ?
    O3 Cd1 1_655 2.351(2) ?
    O3 Cd1 2_665 2.402(2) ?
    O4 C22 . 1.235(4) ?
    O4 Cd1 2_665 2.470(2) ?
    C1 C2 . 1.376(5) ?
    C1 H1 . 0.9400 ?
    C2 C3 . 1.400(4) ?
    C2 H2 . 0.9400 ?
    C3 C4 . 1.385(5) ?
    C3 C6 . 1.469(5) ?
    C4 C5 . 1.380(5) ?
    C4 H4 . 0.9400 ?
    C5 H5 . 0.9400 ?
    C6 C7 . 1.323(5) ?
    C6 H6 . 0.9400 ?
    C7 C8 . 1.474(5) ?
    C7 H7 . 0.9400 ?
    C8 C9 . 1.386(5) ?
    C8 C12 . 1.390(5) ?
    C9 C10 . 1.378(5) ?
    C9 H9 . 0.9400 ?
    C10 H10 . 0.9400 ?
    C11 C12 . 1.380(5) ?
    C11 H11 . 0.9400 ?
    C12 H12 . 0.9400 ?
    C13 C18 . 1.387(5) ?
    C13 C14 . 1.395(5) ?
    C13 C19 . 1.513(5) ?
    C14 C15 . 1.382(5) ?
    C14 H14 . 0.9400 ?
    C15 C16 . 1.376(5) ?
    C15 H15 . 0.9400 ?
    C16 C17 . 1.399(5) ?
    C16 H16 . 0.9400 ?
    C17 C18 . 1.392(5) ?
    C17 C21 . 1.507(5) ?
    C18 H18 . 0.9400 ?
    C19 C20 . 1.522(5) ?
    C19 H19A . 0.9800 ?
    C19 H19B . 0.9800 ?
    C21 C22 . 1.529(5) ?
    C21 H21A . 0.9800 ?
    C21 H21B . 0.9800 ?
    C22 Cd1 2_665 2.781(3) ?
loop_
    _geom_angle_atom_site_label_1
    _geom_angle_atom_site_label_2
    _geom_angle_atom_site_label_3
    _geom_angle_site_symmetry_1
    _geom_angle_site_symmetry_3
    _geom_angle
    _geom_angle_publ_flag
    N1 Cd1 N2 . 1_566 172.12(9) ?
    N1 Cd1 O3 . 1_455 92.92(10) ?
    N2 Cd1 O3 1_566 1_455 93.60(10) ?
    N1 Cd1 O2 . . 88.91(10) ?
    N2 Cd1 O2 1_566 . 88.96(10) ?
    O3 Cd1 O2 1_455 . 139.86(8) ?
    N1 Cd1 O3 . 2_665 86.43(9) ?
    N2 Cd1 O3 1_566 2_665 91.45(9) ?
    O3 Cd1 O3 1_455 2_665 71.46(9) ?
    O2 Cd1 O3 . 2_665 148.59(8) ?
    N1 Cd1 O1 . . 88.59(9) ?
    N2 Cd1 O1 1_566 . 96.33(9) ?
    O3 Cd1 O1 1_455 . 85.54(8) ?
    O2 Cd1 O1 . . 54.39(8) ?
    O3 Cd1 O1 2_665 . 156.16(8) ?
    N1 Cd1 O4 . 2_665 89.83(9) ?
    N2 Cd1 O4 1_566 2_665 82.82(9) ?
    O3 Cd1 O4 1_455 2_665 124.49(8) ?
    O2 Cd1 O4 . 2_665 95.59(8) ?
    O3 Cd1 O4 2_665 2_665 53.40(8) ?
    O1 Cd1 O4 . 2_665 149.96(8) ?
    N1 Cd1 C20 . . 87.53(10) ?
    N2 Cd1 C20 1_566 . 94.02(10) ?
    O3 Cd1 C20 1_455 . 112.79(9) ?
    O2 Cd1 C20 . . 27.18(8) ?
    O3 Cd1 C20 2_665 . 172.80(8) ?
    O1 Cd1 C20 . . 27.25(8) ?
    O4 Cd1 C20 2_665 . 122.72(9) ?
    N1 Cd1 C22 . 2_665 88.67(9) ?
    N2 Cd1 C22 1_566 2_665 86.02(9) ?
    O3 Cd1 C22 1_455 2_665 98.26(10) ?
    O2 Cd1 C22 . 2_665 121.88(9) ?
    O3 Cd1 C22 2_665 2_665 27.06(9) ?
    O1 Cd1 C22 . 2_665 175.42(8) ?
    O4 Cd1 C22 2_665 2_665 26.36(9) ?
    C20 Cd1 C22 . 2_665 148.87(10) ?
    N1 Cd1 Cd1 . 2_565 89.56(8) ?
    N2 Cd1 Cd1 1_566 2_565 93.09(8) ?
    O3 Cd1 Cd1 1_455 2_565 36.17(6) ?
    O2 Cd1 Cd1 . 2_565 175.62(5) ?
    O3 Cd1 Cd1 2_665 2_565 35.29(6) ?
    O1 Cd1 Cd1 . 2_565 121.47(6) ?
    O4 Cd1 Cd1 2_665 2_565 88.51(6) ?
    C20 Cd1 Cd1 . 2_565 148.61(7) ?
    C22 Cd1 Cd1 2_665 2_565 62.17(8) ?
    C5 N1 C1 . . 117.3(3) ?
    C5 N1 Cd1 . . 118.4(2) ?
    C1 N1 Cd1 . . 124.0(2) ?
    C10 N2 C11 . . 117.2(3) ?
    C10 N2 Cd1 . 1_544 118.7(2) ?
    C11 N2 Cd1 . 1_544 123.5(2) ?
    C20 O1 Cd1 . . 90.57(19) ?
    C20 O2 Cd1 . . 91.3(2) ?
    C22 O3 Cd1 . 1_655 156.6(2) ?
    C22 O3 Cd1 . 2_665 93.4(2) ?
    Cd1 O3 Cd1 1_655 2_665 108.54(9) ?
    C22 O4 Cd1 . 2_665 91.02(19) ?
    N1 C1 C2 . . 123.2(3) ?
    N1 C1 H1 . . 118.4 ?
    C2 C1 H1 . . 118.4 ?
    C1 C2 C3 . . 119.4(3) ?
    C1 C2 H2 . . 120.3 ?
    C3 C2 H2 . . 120.3 ?
    C4 C3 C2 . . 116.9(3) ?
    C4 C3 C6 . . 118.5(3) ?
    C2 C3 C6 . . 124.5(3) ?
    C5 C4 C3 . . 119.8(3) ?
    C5 C4 H4 . . 120.1 ?
    C3 C4 H4 . . 120.1 ?
    N1 C5 C4 . . 123.3(3) ?
    N1 C5 H5 . . 118.4 ?
    C4 C5 H5 . . 118.4 ?
    C7 C6 C3 . . 126.8(3) ?
    C7 C6 H6 . . 116.6 ?
    C3 C6 H6 . . 116.6 ?
    C6 C7 C8 . . 125.0(3) ?
    C6 C7 H7 . . 117.5 ?
    C8 C7 H7 . . 117.5 ?
    C9 C8 C12 . . 116.8(3) ?
    C9 C8 C7 . . 120.0(3) ?
    C12 C8 C7 . . 123.1(3) ?
    C10 C9 C8 . . 119.7(3) ?
    C10 C9 H9 . . 120.1 ?
    C8 C9 H9 . . 120.1 ?
    N2 C10 C9 . . 123.3(3) ?
    N2 C10 H10 . . 118.4 ?
    C9 C10 H10 . . 118.4 ?
    N2 C11 C12 . . 122.8(3) ?
    N2 C11 H11 . . 118.6 ?
    C12 C11 H11 . . 118.6 ?
    C11 C12 C8 . . 120.0(3) ?
    C11 C12 H12 . . 120.0 ?
    C8 C12 H12 . . 120.0 ?
    C18 C13 C14 . . 118.6(3) ?
    C18 C13 C19 . . 120.1(3) ?
    C14 C13 C19 . . 121.3(3) ?
    C15 C14 C13 . . 120.6(3) ?
    C15 C14 H14 . . 119.7 ?
    C13 C14 H14 . . 119.7 ?
    C16 C15 C14 . . 120.2(4) ?
    C16 C15 H15 . . 119.9 ?
    C14 C15 H15 . . 119.9 ?
    C15 C16 C17 . . 120.6(3) ?
    C15 C16 H16 . . 119.7 ?
    C17 C16 H16 . . 119.7 ?
    C18 C17 C16 . . 118.3(3) ?
    C18 C17 C21 . . 120.9(3) ?
    C16 C17 C21 . . 120.7(3) ?
    C13 C18 C17 . . 121.6(3) ?
    C13 C18 H18 . . 119.2 ?
    C17 C18 H18 . . 119.2 ?
    C13 C19 C20 . . 116.1(3) ?
    C13 C19 H19A . . 108.3 ?
    C20 C19 H19A . . 108.3 ?
    C13 C19 H19B . . 108.3 ?
    C20 C19 H19B . . 108.3 ?
    H19A C19 H19B . . 107.4 ?
    O2 C20 O1 . . 123.5(3) ?
    O2 C20 C19 . . 119.4(3) ?
    O1 C20 C19 . . 117.1(3) ?
    O2 C20 Cd1 . . 61.47(17) ?
    O1 C20 Cd1 . . 62.18(17) ?
    C19 C20 Cd1 . . 176.6(2) ?
    C17 C21 C22 . . 109.4(3) ?
    C17 C21 H21A . . 109.8 ?
    C22 C21 H21A . . 109.8 ?
    C17 C21 H21B . . 109.8 ?
    C22 C21 H21B . . 109.8 ?
    H21A C21 H21B . . 108.2 ?
    O4 C22 O3 . . 122.1(3) ?
    O4 C22 C21 . . 120.0(3) ?
    O3 C22 C21 . . 117.7(3) ?
    O4 C22 Cd1 . 2_665 62.63(17) ?
    O3 C22 Cd1 . 2_665 59.56(17) ?
    C21 C22 Cd1 . 2_665 177.3(3) ?
_iucr_refine_instructions_details
;
TITL t in P1                          P-1
CELL  0.71073    9.4626   10.1130   11.3510    98.950    92.190   116.880
ZERR 2           0.0019    0.0020    0.0020     0.030     0.030     0.030
LATT   1
SFAC  C   2.31000  20.84392   1.02000  10.20751   1.58860   0.56870   0.86500 =
         51.65125   0.21560   0.00330   0.00160    11.500   0.68000  12.01000
SFAC  H   0.49300  10.51091   0.32291  26.12573   0.14019   3.14236   0.04081 =
         57.79977   0.00304   0.00000   0.00000     0.624   0.35000   1.00800
SFAC Cd  19.22142   0.59460  17.64442   6.90891   4.46100  24.70084   1.60290 =
         87.48257   5.06941  -0.80750   1.20240  5180.000   1.69000 112.41000
SFAC  N  12.21261   0.00570   3.13220   9.89331   2.01250  28.99754   1.16630 =
          0.58260 -11.52901   0.00610   0.00330    19.600   0.68000  14.01000
SFAC  O   3.04850  13.27711   2.28680   5.70111   1.54630   0.32390   0.86700 =
         32.90894   0.25080   0.01060   0.00600    32.500   0.68000  16.00000
UNIT 44 36 2 4 8
L.S. 20
size .25 .30 .40
temp -50
ACTA
BOND $H
PLAN 2
WGHT    0.035200
EXTI    0.097532
FVAR       0.32234
CD1   3    0.164565    0.497995    0.104308    11.00000    0.03223    0.02483 =
         0.01910    0.00013    0.00324    0.01568
N1    4    0.188382    0.328141   -0.047098    11.00000    0.03565    0.02667 =
         0.02274   -0.00206    0.00493    0.01567
N2    4    0.175071   -0.307661   -0.749060    11.00000    0.03476    0.02671 =
         0.01905   -0.00135    0.00241    0.01673
O1    5    0.102376    0.314169    0.232174    11.00000    0.02458    0.03871 =
         0.04378    0.01353    0.00107    0.01430
O2    5    0.354988    0.476041    0.234787    11.00000    0.02690    0.03335 =
         0.04225    0.01617    0.00195    0.00939
O3    5    0.886789    0.390641    0.053496    11.00000    0.02823    0.04113 =
         0.03724    0.01434    0.00609    0.01204
O4    5    0.636344    0.289416   -0.023313    11.00000    0.03243    0.03972 =
         0.02782    0.00669    0.00164    0.01609
C1    1    0.297787    0.368654   -0.123876    11.00000    0.03166    0.03097 =
         0.03268   -0.00546    0.00631    0.01287
AFIX  43
H1    2    0.378774    0.469310   -0.109706    11.00000   -1.20000
AFIX   0
C2    1    0.297422    0.270175   -0.222433    11.00000    0.02743    0.03780 =
         0.02847   -0.00353    0.00666    0.01468
AFIX  43
H2    2    0.375856    0.303932   -0.274482    11.00000   -1.20000
AFIX   0
C3    1    0.179123    0.119193   -0.244484    11.00000    0.03622    0.02814 =
         0.02568   -0.00084    0.00300    0.01988
C4    1    0.069966    0.077139   -0.162314    11.00000    0.04683    0.02298 =
         0.03043    0.00044    0.00841    0.01198
AFIX  43
H4    2   -0.009010   -0.023871   -0.171421    11.00000   -1.20000
AFIX   0
C5    1    0.077535    0.184068   -0.066986    11.00000    0.04881    0.03106 =
         0.02712    0.00288    0.01477    0.01639
AFIX  43
H5    2    0.000582    0.153626   -0.013451    11.00000   -1.20000
AFIX   0
C6    1    0.159089    0.006352   -0.350969    11.00000    0.03905    0.02749 =
         0.03231   -0.00220    0.00336    0.01595
AFIX  43
H6    2    0.077603   -0.092448   -0.354318    11.00000   -1.20000
AFIX   0
C7    1    0.243805    0.029272   -0.442704    11.00000    0.04091    0.02528 =
         0.02913    0.00200    0.00350    0.01593
AFIX  43
H7    2    0.328236    0.126673   -0.439106    11.00000   -1.20000
AFIX   0
C8    1    0.215961   -0.086143   -0.550051    11.00000    0.04263    0.02644 =
         0.02306    0.00307    0.00250    0.02078
C9    1    0.338972   -0.070663   -0.618221    11.00000    0.04183    0.02474 =
         0.02411    0.00079    0.00344    0.01342
AFIX  43
H9    2    0.438537    0.016233   -0.598879    11.00000   -1.20000
AFIX   0
C10   1    0.314790   -0.183153   -0.714493    11.00000    0.03745    0.03175 =
         0.02364    0.00071    0.00627    0.01594
AFIX  43
H10   2    0.400790   -0.171801   -0.758034    11.00000   -1.20000
AFIX   0
C11   1    0.054132   -0.320648   -0.686273    11.00000    0.03289    0.03147 =
         0.02471   -0.00079    0.00103    0.01643
AFIX  43
H11   2   -0.045795   -0.406133   -0.710292    11.00000   -1.20000
AFIX   0
C12   1    0.069830   -0.213927   -0.587779    11.00000    0.03551    0.04276 =
         0.02749    0.00306    0.00761    0.02452
AFIX  43
H12   2   -0.018307   -0.227634   -0.546185    11.00000   -1.20000
AFIX   0
C13   1    0.459198    0.297065    0.349221    11.00000    0.02992    0.03057 =
         0.02798    0.01209    0.00646    0.01453
C14   1    0.569168    0.362846    0.452840    11.00000    0.03635    0.03463 =
         0.02846    0.00821    0.00805    0.01768
AFIX  43
H14   2    0.540520    0.400426    0.523934    11.00000   -1.20000
AFIX   0
C15   1    0.719871    0.373270    0.451926    11.00000    0.03788    0.04132 =
         0.02971    0.00420   -0.00319    0.02108
AFIX  43
H15   2    0.793876    0.419853    0.521750    11.00000   -1.20000
AFIX   0
C16   1    0.761874    0.315648    0.349087    11.00000    0.03135    0.04245 =
         0.03865    0.01399    0.00697    0.02213
AFIX  43
H16   2    0.864884    0.323906    0.348987    11.00000   -1.20000
AFIX   0
C17   1    0.652778    0.244905    0.244698    11.00000    0.03669    0.02985 =
         0.02981    0.01377    0.01134    0.01747
C18   1    0.503238    0.239570    0.246214    11.00000    0.03314    0.03154 =
         0.02649    0.00968    0.00327    0.01351
AFIX  43
H18   2    0.430354    0.195938    0.175709    11.00000   -1.20000
AFIX   0
C19   1    0.292266    0.281057    0.349449    11.00000    0.02844    0.03666 =
         0.03143    0.01194    0.00601    0.01366
AFIX  23
H19A  2    0.279780    0.317684    0.431558    11.00000   -1.20000
H19B  2    0.215984    0.173320    0.327904    11.00000   -1.20000
AFIX   0
C20   1    0.247526    0.363628    0.265639    11.00000    0.02792    0.02613 =
         0.02112    0.00353    0.00418    0.01475
C21   1    0.698506    0.181409    0.132147    11.00000    0.04090    0.03206 =
         0.03115    0.00936    0.01090    0.01881
AFIX  23
H21A  2    0.609093    0.084219    0.093405    11.00000   -1.20000
H21B  2    0.789860    0.164523    0.152520    11.00000   -1.20000
AFIX   0
C22   1    0.741931    0.292547    0.046185    11.00000    0.03381    0.02846 =
         0.01925   -0.00096    0.00515    0.01774
HKLF 4 1  1.0000  0.0000  0.0000  0.0000  1.0000  0.0000  0.0000  0.0000  1.0000
REM  t in P1                          P-1
REM R1 =  0.0330 for   3630 Fo > 4sig(Fo)  and  0.0367 for all   4256 data
REM    263 parameters refined using      0 restraints
END
WGHT      0.0352      0.0000
REM Highest difference peak  1.158,  deepest hole -0.852,  1-sigma level  0.148
Q1    1   0.4980  0.5000  0.3123  11.00000  0.05    1.16
Q2    1   0.1369 -0.3171 -0.8826  11.00000  0.05    0.62
;
data_global
_journal_date_recd_electronic     2011-10-19
_journal_date_accepted     2011-10-19
_journal_name_full     'Acta Crystallographica, Section E'
_journal_year     2011
_journal_volume     67
_journal_issue     11
_journal_page_first     m1599
_journal_page_last     m1599
_journal_paper_category     QM
_journal_coeditor_code     BQ2313
_publ_contact_author_name     'Dong Liu'
_publ_contact_author_address
;
College of Chemistry and Materials Science, Huaibei Normal University,
Huaibei 235000, Anhui, People's Republic of China
;
_publ_contact_author_email     dongliu@chnu.edu.cn
_publ_contact_author_fax     '+86-561-3803233'
_publ_contact_author_phone     '+86-561-3802235'
_publ_section_title
;
Poly[[\m~2~-1,2-bis(4-pyridyl)ethene](\m~3~-1,3-phenylenediacetato)cadmium]
;
loop_
    _publ_author_name
    _publ_author_footnote
    _publ_author_address
    'Liu, Dong' .
;
College of Chemistry and Materials Science, Huaibei Normal University,
Huaibei 235000, Anhui, People's Republic of China
;
