# Supplementary material for: Poly[[μ2-1,2-bis­(4-pyrid­yl)ethene](μ3-1,3-phenyl­enediacetato)­cadmium]
Source: Acta Crystallogr Sect E Struct Rep Online. 2011 Oct 29;67(Pt 11):m1599. doi: 10.1107/S1600536811043467 (PMC3247523; doi:10.1107/S1600536811043467)
Supplement: Supplementary file 2 [file e-67-m1599-Isup2.hkl]

# 
# h,k,l, Fc-squared, Fo-squared, sigma(Fo-squared) and status flag 
# 
data_I
_shelx_title ' t in P1                          P-1' 
_shelx_refln_list_code          4 
_shelx_F_calc_maximum      164.89 
_exptl_crystal_F_000       487.93 
_reflns_d_resolution_high  0.7699 
 
loop_ 
 _symmetry_equiv_pos_as_xyz 
 'x, y, z' 
 '-x, -y, -z' 
 
_cell_length_a     9.4626 
_cell_length_b    10.1130 
_cell_length_c    11.3510 
_cell_angle_alpha  98.950 
_cell_angle_beta   92.190 
_cell_angle_gamma 116.880 
 
_shelx_F_squared_multiplier     1.000 
 
loop_ 
 _refln_index_h 
 _refln_index_k 
 _refln_index_l 
 _refln_F_squared_calc 
 _refln_F_squared_meas 
 _refln_F_squared_sigma 
 _refln_observed_status 
   2   0   0    11989.53     9301.98    440.48 o 
   3   0   0     3141.87     3625.99     48.82 o 
   4   0   0     1504.41     1600.61     36.12 o 
   5   0   0        0.70        2.55      7.69 o 
   6   0   0     1702.23     1724.02     41.08 o 
   7   0   0      115.12      119.04     15.94 o 
   8   0   0      265.18      230.86     31.51 o 
   9   0   0      540.00      556.61     54.69 o 
  10   0   0      130.48      165.96     35.37 o 
 -11   1   0       11.45        9.38     11.14 o 
 -10   1   0       70.68       57.44     39.11 o 
  -9   1   0      239.54      253.23     36.72 o 
  -8   1   0       62.56       67.33     16.15 o 
  -7   1   0      554.24      572.44     24.94 o 
  -6   1   0     2844.67     3060.14     60.37 o 
  -5   1   0       92.38       75.30      9.48 o 
  -4   1   0     1393.05     1426.79     33.60 o 
  -3   1   0     4144.77     4618.82    137.21 o 
  -2   1   0     4704.17     3389.89    145.82 o 
   1   1   0        1.79        8.31      3.88 o 
   2   1   0      272.80      216.51     10.03 o 
   3   1   0     4193.16     4909.40     59.53 o 
   4   1   0     1833.83     1950.27     40.43 o 
   5   1   0      422.56      385.42     21.97 o 
   6   1   0      576.33      613.52     26.21 o 
   7   1   0      512.27      531.07     29.90 o 
   8   1   0       11.90       12.83     12.01 o 
   9   1   0      543.90      564.69     60.44 o 
  10   1   0      138.03      135.49     31.49 o 
 -11   2   0        0.22        4.04      7.29 o 
 -10   2   0      399.39      408.28     48.17 o 
  -9   2   0      293.63      322.68     29.17 o 
  -8   2   0        5.49        6.11      6.24 o 
  -7   2   0      276.42      261.15     16.43 o 
  -6   2   0     3059.88     3330.75     47.42 o 
  -5   2   0     3300.18     3664.13     60.05 o 
  -4   2   0     3971.93     4300.28    191.36 o 
  -3   2   0     3647.88     3517.33    186.75 o 
  -2   2   0        1.74       10.11      6.65 o 
  -1   2   0     2062.84     1688.90     37.65 o 
   0   2   0        6.07       10.57      4.86 o 
   1   2   0     3132.92     3360.23    102.81 o 
   2   2   0     2874.66     3074.12    113.60 o 
   3   2   0     6826.34     8246.21    132.93 o 
   4   2   0      767.67      752.33     24.83 o 
   5   2   0      767.45      760.31     28.17 o 
   6   2   0      995.82      988.49     46.31 o 
   7   2   0      438.93      424.06     29.93 o 
   8   2   0       56.84       60.78     18.98 o 
   9   2   0      251.25      255.23     31.65 o 
 -11   3   0      170.28      152.73     28.15 o 
 -10   3   0       11.33       12.28      9.82 o 
  -9   3   0     1161.70     1144.13     74.73 o 
  -8   3   0      419.35      420.40     22.70 o 
  -7   3   0       99.20       91.16     11.37 o 
  -6   3   0     1739.60     1735.56     30.64 o 
  -5   3   0     1071.63     1073.35     21.62 o 
  -4   3   0     3043.99     3413.44     48.72 o 
  -3   3   0     1533.76     1496.95     14.44 o 
  -2   3   0       31.31       27.10      4.92 o 
  -1   3   0      229.54      178.84      8.33 o 
   0   3   0       57.40       53.62      5.41 o 
   1   3   0     1280.61     1308.23     25.18 o 
   2   3   0      136.51      112.69      9.26 o 
   3   3   0     1339.26     1290.73     30.79 o 
   4   3   0      842.73      834.30     26.15 o 
   5   3   0      139.74      142.73     14.66 o 
   6   3   0     2468.47     2671.28     71.12 o 
   7   3   0       97.75       97.85     20.31 o 
   8   3   0       88.45       85.13     20.87 o 
   9   3   0      109.05      142.74     28.41 o 
 -12   4   0      218.69      223.18     26.22 o 
 -11   4   0      290.27      241.82     25.39 o 
 -10   4   0      378.97      350.75     28.59 o 
  -9   4   0     2058.08     2171.29     59.80 o 
  -8   4   0       61.88       56.28     10.72 o 
  -7   4   0      236.66      214.35     14.59 o 
  -6   4   0     1387.33     1357.90     34.26 o 
  -5   4   0     1062.51     1010.03     22.06 o 
  -4   4   0      705.39      672.77     27.09 o 
  -3   4   0     2537.98     2610.42     48.31 o 
  -2   4   0      229.76      202.30      7.46 o 
  -1   4   0      203.67      178.51      8.39 o 
   0   4   0     4362.25     4589.71    136.03 o 
   1   4   0      156.52      126.29      9.04 o 
   2   4   0      728.46      664.48     18.41 o 
   3   4   0     1336.80     1357.16     34.09 o 
   4   4   0      906.19      861.43     29.32 o 
   5   4   0       54.83       58.13     12.70 o 
   6   4   0     2116.05     2341.08     98.67 o 
   7   4   0       41.04       42.16     17.41 o 
   8   4   0       10.04       10.49     13.86 o 
 -12   5   0      245.74      251.94     49.44 o 
 -11   5   0      217.10      199.06     37.92 o 
 -10   5   0      382.91      361.90     33.99 o 
  -9   5   0      812.33      798.70     36.68 o 
  -8   5   0      634.13      565.95     28.06 o 
  -7   5   0       54.07       48.08      9.57 o 
  -6   5   0     4274.36     4708.34     87.32 o 
  -5   5   0     1174.28     1182.40     38.66 o 
  -4   5   0     1684.18     1715.99     49.13 o 
  -3   5   0     4393.80     4734.18    180.56 o 
  -2   5   0     1529.41     1580.68     24.78 o 
  -1   5   0      529.04      520.19     14.23 o 
   0   5   0     6251.72     7459.59    176.75 o 
   1   5   0      669.84      601.54     17.25 o 
   2   5   0      960.81      961.19     25.38 o 
   3   5   0     1403.05     1440.07     38.20 o 
   4   5   0      324.19      319.18     20.35 o 
   5   5   0      482.37      444.55     30.42 o 
   6   5   0      390.66      373.87     29.57 o 
   7   5   0       29.48       33.79     14.28 o 
 -12   6   0      208.58      197.51     49.50 o 
 -11   6   0       14.56       15.11     16.85 o 
 -10   6   0      267.78      261.49     43.40 o 
  -9   6   0      408.47      437.07     31.33 o 
  -8   6   0      322.54      295.55     14.34 o 
  -7   6   0      299.22      268.31     24.76 o 
  -6   6   0     3618.92     4097.39    107.85 o 
  -5   6   0     1706.94     1719.52     66.15 o 
  -4   6   0     1236.29     1225.35     21.19 o 
  -3   6   0     6426.35     7076.58    483.56 o 
  -2   6   0     1143.89     1118.38     20.41 o 
  -1   6   0      724.34      658.99     16.58 o 
   0   6   0     3870.67     4203.35     67.88 o 
   1   6   0     1238.96     1266.56     30.23 o 
   2   6   0      676.40      636.10     20.05 o 
   3   6   0      682.33      667.26     28.96 o 
   4   6   0      195.78      202.39     18.49 o 
   5   6   0       52.53       45.42      9.27 o 
   6   6   0       94.07      116.49     26.51 o 
 -12   7   0      139.19      157.63     35.91 o 
 -11   7   0        8.28       19.16     22.62 o 
 -10   7   0      175.52      172.34     39.05 o 
  -9   7   0      889.09      868.68     86.07 o 
  -8   7   0       34.93       40.27     24.08 o 
  -7   7   0      486.41      457.42     29.60 o 
  -6   7   0     1147.62     1130.67     59.93 o 
  -5   7   0      494.92      461.59     29.97 o 
  -4   7   0      242.70      210.93     13.09 o 
  -3   7   0     3036.02     3295.71     55.53 o 
  -2   7   0      677.26      654.70     20.47 o 
  -1   7   0      273.13      249.50     11.95 o 
   0   7   0     1993.76     2159.81     44.73 o 
   1   7   0      594.54      581.72     18.83 o 
   2   7   0       44.71       49.00      7.84 o 
   3   7   0      205.98      225.84     17.14 o 
   4   7   0      260.23      247.99     27.70 o 
   5   7   0       11.85       18.96     10.00 o 
   6   7   0      175.61      181.81     42.99 o 
 -12   8   0      119.18      157.76     35.80 o 
 -11   8   0       82.74       78.78     29.89 o 
 -10   8   0       92.25      101.66     30.00 o 
  -9   8   0     1217.63     1249.97    129.65 o 
  -8   8   0       51.74       52.72     18.70 o 
  -7   8   0     1042.27     1039.30     50.02 o 
  -6   8   0     1613.39     1622.83    100.83 o 
  -5   8   0     1230.45     1228.18     44.13 o 
  -4   8   0      293.10      286.18     14.68 o 
  -3   8   0     2119.27     2106.41     42.95 o 
  -2   8   0      574.45      550.87     16.94 o 
  -1   8   0       24.02       23.03      5.63 o 
   0   8   0      737.92      719.09     23.40 o 
   1   8   0      154.71      156.81     18.21 o 
   2   8   0      129.39      128.82     11.59 o 
   3   8   0      509.67      585.53     47.99 o 
   4   8   0      106.53      137.47     44.76 o 
   5   8   0        1.64        5.87     23.77 o 
 -11   9   0      174.53      161.73     36.04 o 
 -10   9   0      109.10      105.17     32.71 o 
  -9   9   0      702.71      683.39     79.59 o 
  -8   9   0      177.33      190.75     34.71 o 
  -7   9   0      490.99      465.80     40.10 o 
  -6   9   0      497.32      509.65     31.39 o 
  -5   9   0       91.23       81.21      7.75 o 
  -4   9   0      281.70      277.67     16.11 o 
  -3   9   0        7.60       11.39      4.24 o 
  -2   9   0      457.84      449.76     15.59 o 
  -1   9   0      106.07       93.52     13.41 o 
   0   9   0     1094.88     1103.18     45.50 o 
   1   9   0      479.67      457.69     35.95 o 
   2   9   0      204.32      207.81     42.26 o 
   3   9   0      378.52      380.15     56.48 o 
 -11  10   0      252.06      208.05     42.29 o 
 -10  10   0       57.65       66.40     29.01 o 
  -9  10   0      739.81      715.21     61.09 o 
  -8  10   0      293.90      271.99     41.00 o 
  -7  10   0      170.56      153.95     18.32 o 
  -6  10   0      665.28      668.29     55.16 o 
  -5  10   0       87.67       82.85      9.98 o 
  -4  10   0      744.88      744.15     22.48 o 
  -3  10   0     1599.49     1633.96     38.52 o 
  -2  10   0      361.13      344.02     23.77 o 
  -1  10   0      454.50      386.95     33.23 o 
   0  10   0     1043.27     1102.76     74.35 o 
   1  10   0      214.40      227.56     41.97 o 
   2  10   0       56.96       47.41     30.55 o 
 -10  11   0      214.21      192.32     34.91 o 
  -9  11   0      611.27      624.29     61.85 o 
  -8  11   0       22.32       14.44     13.87 o 
  -7  11   0        2.63        2.69      9.43 o 
  -6  11   0      807.18      829.53     83.97 o 
  -5  11   0      582.54      602.74     62.56 o 
  -4  11   0      145.22      153.55     15.45 o 
  -3  11   0     1078.36     1107.04     58.72 o 
  -2  11   0        3.14        4.04     15.98 o 
  -1  11   0      100.98       98.87     32.80 o 
   0  11   0      198.93      207.63     40.70 o 
  -9  12   0      215.92      224.41     34.81 o 
  -8  12   0      145.26      129.47     35.14 o 
  -7  12   0        7.10       10.68     10.88 o 
  -2  12   0       29.82       28.51     14.93 o 
   1 -12   1        9.27        6.74     13.28 o 
   2 -12   1      253.41      246.59     37.74 o 
   3 -12   1      115.62      113.57     33.10 o 
   7 -12   1        0.89        1.92      8.76 o 
   8 -12   1      884.06      867.58     69.95 o 
   9 -12   1      385.93      376.82     44.93 o 
  -1 -11   1      130.65      154.51     37.25 o 
   0 -11   1      169.21      162.29     35.74 o 
   1 -11   1        0.34        4.23     22.33 o 
   2 -11   1      960.99      960.53     62.29 o 
   3 -11   1     1284.10     1106.15    327.00 o 
   4 -11   1        0.09        1.65      5.10 o 
   5 -11   1     1113.35     1075.07     70.18 o 
   6 -11   1      993.61      961.93     93.81 o 
   7 -11   1       37.77       28.42     30.05 o 
   8 -11   1      966.08      930.54     80.19 o 
   9 -11   1       92.80       91.33     28.35 o 
  10 -11   1      105.82       97.81     35.21 o 
  -2 -10   1       14.96        8.95     27.34 o 
  -1 -10   1      485.21      457.75     55.18 o 
   0 -10   1      285.24      299.80     49.71 o 
   1 -10   1      145.47      141.99     31.68 o 
   2 -10   1      343.85      348.57     24.52 o 
   3 -10   1      341.00      342.90     11.45 o 
   4 -10   1        0.23        2.48      4.69 o 
   5 -10   1      323.47      323.24     19.44 o 
   6 -10   1      450.95      433.70     25.33 o 
   7 -10   1      111.21      104.71     15.17 o 
   8 -10   1      207.04      212.52     34.53 o 
   9 -10   1       81.79       84.47     24.59 o 
  10 -10   1       31.32       35.83     22.63 o 
  11 -10   1      195.33      224.32     39.34 o 
  -4  -9   1      373.96      426.55     61.99 o 
  -3  -9   1      285.14      292.32     51.14 o 
  -2  -9   1        5.75        1.16     18.77 o 
  -1  -9   1      913.61      921.76    106.39 o 
   0  -9   1      323.36      338.53     42.41 o 
   1  -9   1        6.52        5.89      9.03 o 
   2  -9   1      336.01      341.43     12.51 o 
   3  -9   1      699.56      680.87     21.18 o 
   4  -9   1      223.21      210.05     13.79 o 
   5  -9   1     1278.62     1261.43     38.62 o 
   6  -9   1      492.86      485.08     28.25 o 
   7  -9   1        6.60       10.01      9.00 o 
   8  -9   1      793.34      750.45     66.97 o 
   9  -9   1      492.03      465.19     60.58 o 
  10  -9   1       67.74       59.28     28.53 o 
  11  -9   1      262.78      282.66     45.98 o 
  -5  -8   1        0.22        1.64     17.52 o 
  -4  -8   1      303.90      308.36     49.62 o 
  -3  -8   1      406.58      425.22     36.06 o 
  -2  -8   1       78.80       70.57      7.65 o 
  -1  -8   1     1500.64     1447.40     66.79 o 
   0  -8   1      404.12      411.55     30.93 o 
   1  -8   1       96.61       82.75      6.07 o 
   2  -8   1     1024.40     1063.24     25.03 o 
   3  -8   1      627.04      622.24     19.06 o 
   4  -8   1       93.14       78.94      9.46 o 
   5  -8   1      339.04      330.87     14.07 o 
   6  -8   1      406.84      385.42     25.40 o 
   7  -8   1       68.61       51.91     12.66 o 
   8  -8   1      809.25      796.36     76.80 o 
   9  -8   1      540.64      518.16     64.59 o 
  10  -8   1       10.30       13.38     16.46 o 
  11  -8   1      305.54      312.13     49.13 o 
  12  -8   1      120.66      108.26     88.67 o 
  -6  -7   1      300.88      341.45     54.83 o 
  -5  -7   1      134.64      119.42     34.37 o 
  -4  -7   1      416.61      451.51     39.40 o 
  -3  -7   1      538.57      516.78     28.94 o 
  -2  -7   1      362.84      349.79     16.57 o 
  -1  -7   1     1718.65     1792.78     25.51 o 
   0  -7   1      631.80      602.68     15.66 o 
   1  -7   1       66.96       63.58      5.20 o 
   2  -7   1     2374.83     2590.88     44.23 o 
   3  -7   1     2570.55     2721.81     54.30 o 
   4  -7   1       93.96       78.25      9.74 o 
   5  -7   1     2417.73     2486.73     44.11 o 
   6  -7   1     1066.55     1066.60     42.07 o 
   7  -7   1        0.61        9.98     17.06 o 
   8  -7   1      946.85      921.90     68.76 o 
   9  -7   1     1084.24     1090.44     26.78 o 
  10  -7   1        0.02        8.18     23.87 o 
  11  -7   1      308.09      313.44     83.45 o 
  12  -7   1      220.90      234.21     76.10 o 
  -7  -6   1      154.80      130.84     44.42 o 
  -6  -6   1      360.42      355.23     31.77 o 
  -5  -6   1       10.64       11.26      6.17 o 
  -4  -6   1      469.86      478.70     30.76 o 
  -3  -6   1      564.45      528.01     23.17 o 
  -2  -6   1      173.83      170.42     10.68 o 
  -1  -6   1     1868.72     1990.40     33.17 o 
   0  -6   1     1319.56     1335.06     25.30 o 
   1  -6   1       25.69       24.18      4.35 o 
   2  -6   1     6450.56     7417.17    224.44 o 
   3  -6   1     4035.53     4521.41     76.19 o 
   4  -6   1      135.29      117.65      9.43 o 
   5  -6   1     4936.06     5540.99     81.60 o 
   6  -6   1     1949.14     2017.96     36.27 o 
   7  -6   1       15.41       14.92      6.15 o 
   8  -6   1     1002.46      987.20     35.10 o 
   9  -6   1      978.76     1027.51     63.35 o 
  10  -6   1        8.24        2.60     16.08 o 
  11  -6   1      275.63      302.86     44.55 o 
  12  -6   1      173.03      167.70     83.46 o 
  -7  -5   1      432.83      456.68     38.85 o 
  -6  -5   1       29.14       29.49      9.29 o 
  -5  -5   1      108.40       97.84     12.64 o 
  -4  -5   1      597.64      600.74     25.19 o 
  -3  -5   1      277.44      272.27     14.09 o 
  -2  -5   1       39.33       35.88      6.63 o 
  -1  -5   1     3132.16     3313.38     50.55 o 
   0  -5   1     1883.21     1798.00     32.75 o 
   1  -5   1       52.07       50.15      4.84 o 
   2  -5   1     6182.93     6186.54     97.23 o 
   3  -5   1     4748.78     5031.39    301.07 o 
   4  -5   1        6.37        8.90      4.10 o 
   5  -5   1     5960.36     6415.44    368.97 o 
   6  -5   1      569.42      521.12     25.83 o 
   7  -5   1       21.97       14.38      6.57 o 
   8  -5   1      346.85      323.76     21.72 o 
   9  -5   1      868.31      882.44     57.68 o 
  10  -5   1       13.14       12.16      8.26 o 
  12  -5   1      224.12      237.61     44.68 o 
  -8  -4   1       67.59       86.75     23.95 o 
  -7  -4   1      475.83      533.06     50.59 o 
  -6  -4   1       66.98       74.10     13.93 o 
  -5  -4   1       56.50       49.40     11.70 o 
  -4  -4   1      715.87      692.88     25.41 o 
  -3  -4   1      355.48      308.33     17.60 o 
  -2  -4   1       27.88       32.41      5.94 o 
  -1  -4   1     1686.39     1620.46     24.28 o 
   0  -4   1     1422.43     1382.74     37.37 o 
   1  -4   1     1183.33     1206.37     13.65 o 
   2  -4   1     2184.21     2277.96     35.19 o 
   3  -4   1     4384.60     3786.12    174.52 o 
   4  -4   1      123.92      126.08      9.07 o 
   5  -4   1     2120.30     2130.98     44.97 o 
   6  -4   1      521.08      487.39     25.30 o 
   7  -4   1        2.36        5.77     10.13 o 
   8  -4   1      613.04      597.40     32.82 o 
   9  -4   1      284.35      266.45     23.06 o 
  10  -4   1       94.92       69.63     17.91 o 
  11  -4   1      310.43      284.28     44.39 o 
  -9  -3   1       74.49       75.26     23.30 o 
  -8  -3   1       23.10       29.63     17.04 o 
  -7  -3   1      687.90      681.31     37.00 o 
  -6  -3   1      533.92      512.10     34.46 o 
  -5  -3   1      358.06      338.05     20.14 o 
  -4  -3   1      836.45      811.01     27.27 o 
  -3  -3   1     3544.22     4183.35     70.75 o 
  -2  -3   1      651.09      703.88     20.86 o 
  -1  -3   1     5279.39     4377.04     49.29 o 
   0  -3   1     8938.18     6830.42    145.00 o 
   1  -3   1     3877.84     3238.49    103.61 o 
   2  -3   1       16.80        9.58      4.67 o 
   3  -3   1     1464.30     1394.85     21.35 o 
   4  -3   1      714.15      681.76     18.83 o 
   5  -3   1     2526.28     2504.76     43.68 o 
   6  -3   1     1071.92     1068.27     27.24 o 
   7  -3   1       34.87       33.25     10.99 o 
   8  -3   1     1153.84     1109.49     47.17 o 
   9  -3   1      649.71      682.17     41.22 o 
  10  -3   1        9.38       13.02     11.23 o 
  11  -3   1      209.36      222.74     34.47 o 
  -9  -2   1      271.93      281.02     31.82 o 
  -8  -2   1        6.08       12.71     22.52 o 
  -7  -2   1     1280.41     1319.20     47.15 o 
  -6  -2   1     1061.47      984.87     38.36 o 
  -5  -2   1      163.50      134.93     13.59 o 
  -4  -2   1     2149.44     2282.62     39.53 o 
  -3  -2   1     5092.11     6291.46     74.25 o 
  -2  -2   1       30.86       30.94      6.06 o 
  -1  -2   1     6033.26     4793.26     95.46 o 
   0  -2   1       68.58       71.57     13.69 o 
   1  -2   1      239.05      197.68      6.97 o 
   2  -2   1     1317.37     1393.22     41.89 o 
   3  -2   1      128.50      103.53      8.23 o 
   4  -2   1      331.68      323.32     12.06 o 
   5  -2   1     3289.47     3654.42     61.39 o 
   6  -2   1     1869.46     2057.49     47.42 o 
   7  -2   1        0.14        3.78      7.74 o 
   8  -2   1     1838.35     1912.80     70.61 o 
   9  -2   1      834.68      775.37     36.74 o 
  10  -2   1        1.46        4.79     11.94 o 
  11  -2   1      117.05      123.61     35.37 o 
 -10  -1   1      314.08      350.31     35.18 o 
  -9  -1   1      482.76      470.61     38.36 o 
  -8  -1   1       16.67       10.69     12.08 o 
  -7  -1   1     1087.32     1043.58     39.49 o 
  -6  -1   1     2632.89     2724.61     52.16 o 
  -5  -1   1       62.17       69.62     10.88 o 
  -4  -1   1     5292.81     6319.63    100.22 o 
  -3  -1   1     1194.68     1208.10     21.94 o 
  -2  -1   1      631.23      575.08     13.88 o 
  -1  -1   1    23351.51    17618.92    470.01 o 
   2  -1   1    24990.58    18323.32    161.44 o 
   3  -1   1     5517.40     5334.25     88.71 o 
   4  -1   1      119.82      114.64      9.25 o 
   5  -1   1     3242.23     3754.75     65.42 o 
   6  -1   1     1601.57     1700.89     44.83 o 
   7  -1   1      174.86      155.89     14.63 o 
   8  -1   1     1331.02     1308.05     46.88 o 
   9  -1   1      374.45      356.07     45.86 o 
  10  -1   1       31.25       22.34     21.75 o 
  11  -1   1      280.81      282.66     36.45 o 
 -10   0   1      144.31      154.81     31.07 o 
  -9   0   1      195.38      198.78     35.02 o 
  -8   0   1       12.60        8.04     12.58 o 
  -7   0   1      890.14      890.18     30.61 o 
  -6   0   1     1663.24     1636.25     39.45 o 
  -5   0   1      301.39      297.44     14.82 o 
  -4   0   1     6545.10     7923.40    208.49 o 
  -3   0   1      826.72      759.91     16.78 o 
  -2   0   1       63.09       66.09     13.85 o 
   1   0   1      194.88      140.15      5.95 o 
   2   0   1     3481.56     3896.94    231.36 o 
   3   0   1     4751.85     5234.15    187.90 o 
   4   0   1      582.85      609.66     19.10 o 
   5   0   1     1689.14     1717.18     37.63 o 
   6   0   1     1283.60     1309.59     36.73 o 
   7   0   1       18.05       14.19      7.24 o 
   8   0   1      152.21      185.83     28.12 o 
   9   0   1      518.32      540.79     70.17 o 
  10   0   1       18.87       22.45     14.56 o 
 -11   1   1       18.71       17.68     16.42 o 
 -10   1   1      591.61      626.59     43.41 o 
  -9   1   1       34.30       18.06     12.69 o 
  -8   1   1      683.45      714.45     34.43 o 
  -7   1   1      683.63      710.43     27.31 o 
  -6   1   1      915.68      901.25     27.91 o 
  -5   1   1     1528.96     1528.40     33.62 o 
  -4   1   1     3692.05     4308.44     53.43 o 
  -3   1   1     5311.83     4746.40     74.44 o 
  -2   1   1      392.51      373.27     12.37 o 
  -1   1   1     4644.06     3882.46    276.77 o 
   0   1   1    12225.43     8501.76     63.65 o 
   1   1   1     2334.84     2400.48    105.98 o 
   2   1   1     6454.08     5760.20    100.42 o 
   3   1   1     5405.34     6238.25    141.45 o 
   4   1   1       11.22       16.03      7.25 o 
   5   1   1     1928.05     1996.77     49.60 o 
   6   1   1      767.93      792.39     29.72 o 
   7   1   1        0.62        0.25      8.40 o 
   8   1   1       16.16       30.69     15.56 o 
   9   1   1      290.37      321.73     33.93 o 
  10   1   1        9.08        8.83      9.76 o 
 -11   2   1       19.53       19.64     18.23 o 
 -10   2   1      347.68      322.20     33.83 o 
  -9   2   1       14.77       21.47      8.77 o 
  -8   2   1       43.88       32.93      9.69 o 
  -7   2   1      872.14      852.16     26.93 o 
  -6   2   1     1005.85      937.29     25.15 o 
  -5   2   1     1947.68     2166.63     40.37 o 
  -4   2   1     1707.65     1555.71     70.81 o 
  -3   2   1     3438.45     3115.41     29.42 o 
  -2   2   1       18.13       20.77      5.54 o 
  -1   2   1     7343.88     5326.72     90.98 o 
   0   2   1     6748.59     5261.67    107.36 o 
   1   2   1       55.51       45.14      7.06 o 
   2   2   1      635.75      589.89     18.15 o 
   3   2   1     3008.42     3326.73     71.83 o 
   4   2   1      150.25      160.66     12.80 o 
   5   2   1     1369.49     1329.01     35.05 o 
   6   2   1      142.46      151.12     16.95 o 
   7   2   1       13.86       10.75     13.43 o 
   8   2   1       78.07       97.17     20.51 o 
   9   2   1      233.72      253.10     31.60 o 
 -11   3   1       72.19       63.41     25.38 o 
 -10   3   1      427.32      417.67     32.42 o 
  -9   3   1      408.26      386.83     26.57 o 
  -8   3   1       19.49       23.02      8.20 o 
  -7   3   1     2035.07     2089.44     42.22 o 
  -6   3   1      590.12      522.82     17.04 o 
  -5   3   1      276.91      280.52     10.92 o 
  -4   3   1     2730.55     2888.59     33.74 o 
  -3   3   1     2404.09     2358.29     40.22 o 
  -2   3   1      284.05      275.90     12.21 o 
  -1   3   1     2797.22     3065.21     29.19 o 
   0   3   1     2705.30     2887.48     27.85 o 
   1   3   1      117.05      113.48      8.52 o 
   2   3   1     3326.08     3395.72     57.96 o 
   3   3   1     1518.44     1552.56     31.44 o 
   4   3   1       19.29       16.63      7.37 o 
   5   3   1     1560.47     1556.82     97.11 o 
   6   3   1      312.59      305.79     22.33 o 
   7   3   1       94.44       82.99     19.51 o 
   8   3   1      289.69      326.81     35.99 o 
   9   3   1      184.79      194.47     37.98 o 
 -12   4   1      182.50      177.49     88.21 o 
 -11   4   1        4.61        5.35      8.99 o 
 -10   4   1      621.68      633.27     42.91 o 
  -9   4   1     1659.52     1627.55     50.43 o 
  -8   4   1        3.21        3.75     10.15 o 
  -7   4   1     1870.44     1904.03     33.68 o 
  -6   4   1     3126.87     3461.62     64.63 o 
  -5   4   1       36.18       44.69      6.40 o 
  -4   4   1     4530.62     5134.22     89.40 o 
  -3   4   1     1200.84     1127.12     35.67 o 
  -2   4   1      163.20      148.72      7.28 o 
  -1   4   1     2389.81     2551.32     33.89 o 
   0   4   1     3242.79     3619.03     45.89 o 
   1   4   1      654.43      628.06     17.59 o 
   2   4   1     3754.20     4303.05     52.52 o 
   3   4   1     1043.24     1060.11     29.96 o 
   4   4   1        7.53        9.72      8.45 o 
   5   4   1     1669.75     1660.81     57.10 o 
   6   4   1      742.82      681.75     33.28 o 
   7   4   1       67.76       45.28     14.73 o 
   8   4   1      226.03      215.27     28.85 o 
 -12   5   1      411.19      458.68     61.56 o 
 -11   5   1       10.74        4.56      9.21 o 
 -10   5   1     1030.31     1066.35     79.51 o 
  -9   5   1     1122.62     1098.24     48.04 o 
  -8   5   1       60.15       53.31      7.53 o 
  -7   5   1     1245.95     1308.21     29.23 o 
  -6   5   1     2310.94     2435.50     74.69 o 
  -5   5   1       21.52       15.53      9.33 o 
  -4   5   1     4077.00     4515.65    100.17 o 
  -3   5   1     1266.29     1307.86     23.82 o 
  -2   5   1       79.59       70.17      7.23 o 
  -1   5   1     4180.58     4850.56     70.79 o 
   0   5   1     2856.68     3054.90     50.56 o 
   1   5   1     1167.76     1151.75     29.13 o 
   2   5   1     1409.92     1445.51     34.42 o 
   3   5   1     1194.39     1176.28     30.49 o 
   4   5   1        0.94        3.19      8.60 o 
   5   5   1      818.44      804.67     32.47 o 
   6   5   1      870.48      975.13     75.50 o 
   7   5   1       16.82        9.35     10.15 o 
 -12   6   1      169.95      184.31     41.63 o 
 -11   6   1       18.15       21.86     16.46 o 
 -10   6   1      806.43      771.32     89.32 o 
  -9   6   1      304.29      273.43     39.39 o 
  -8   6   1        0.66        6.06     23.19 o 
  -7   6   1     1167.09     1194.37     54.74 o 
  -6   6   1     1186.71     1168.87     48.00 o 
  -5   6   1      107.92       82.66     14.77 o 
  -4   6   1      735.61      700.79     29.59 o 
  -3   6   1      129.71      111.29      7.63 o 
  -2   6   1      227.90      220.15     10.89 o 
  -1   6   1     3635.89     4091.07     66.89 o 
   0   6   1     2111.85     2206.17     39.68 o 
   1   6   1      278.02      269.71     15.10 o 
   2   6   1      633.93      640.36     22.08 o 
   3   6   1      835.34      831.61     31.15 o 
   4   6   1      112.12       95.77     12.87 o 
   5   6   1      179.22      182.93     19.08 o 
   6   6   1      290.62      279.27     30.07 o 
 -12   7   1       30.26       38.23     21.96 o 
 -11   7   1       48.30       51.84     22.74 o 
 -10   7   1      232.40      235.00     40.75 o 
  -9   7   1      151.58      142.33     29.76 o 
  -8   7   1       32.87       35.83     17.05 o 
  -7   7   1     1691.94     1723.08     89.08 o 
  -6   7   1     1230.07     1211.06     49.98 o 
  -5   7   1       58.93       50.49     14.85 o 
  -4   7   1     2036.22     2113.39     40.19 o 
  -3   7   1     4177.01     4686.84     64.21 o 
  -2   7   1      112.59      100.52      9.31 o 
  -1   7   1     2429.07     2561.79     41.40 o 
   0   7   1      723.91      705.94     20.81 o 
   1   7   1        7.31        8.01      6.66 o 
   2   7   1      419.56      448.03     22.01 o 
   3   7   1      221.84      231.98     18.23 o 
   4   7   1        0.05        2.37      9.33 o 
   5   7   1      183.15      195.98     24.19 o 
 -12   8   1       85.66      104.13     39.24 o 
 -11   8   1       73.95       67.10     29.69 o 
 -10   8   1      384.64      388.11     54.97 o 
  -9   8   1      118.62      133.70     34.37 o 
  -8   8   1      262.29      260.33     43.61 o 
  -7   8   1      304.37      295.72     27.19 o 
  -6   8   1     1550.08     1569.07     56.24 o 
  -5   8   1        2.32        5.42     10.01 o 
  -4   8   1     1557.48     1539.92     27.12 o 
  -3   8   1     1326.72     1361.16     27.49 o 
  -2   8   1        8.60       10.44      5.78 o 
  -1   8   1        2.86        3.70      4.64 o 
   0   8   1      640.99      630.02     22.22 o 
   1   8   1      257.36      230.24     18.33 o 
   2   8   1      510.38      478.85     58.54 o 
   3   8   1      209.62      224.58     23.87 o 
   4   8   1        1.02        6.26     23.77 o 
 -11   9   1      100.79       88.45     32.70 o 
 -10   9   1      739.28      725.71     64.51 o 
  -9   9   1      441.08      428.59     57.78 o 
  -8   9   1        3.35        7.03     22.33 o 
  -7   9   1      380.43      361.96     37.35 o 
  -6   9   1     1593.25     1664.27     83.22 o 
  -5   9   1       92.77       84.18     14.38 o 
  -4   9   1     2276.93     2323.74     54.57 o 
  -3   9   1      714.77      697.30     22.05 o 
  -2   9   1      126.14      122.96      9.67 o 
  -1   9   1     1244.15     1215.03     49.12 o 
   0   9   1     1338.11     1327.28     74.13 o 
   1   9   1        1.05        0.83      8.16 o 
   2   9   1      421.34      427.19     53.45 o 
   3   9   1      116.42      131.42     43.42 o 
 -11  10   1       35.65       34.77     23.50 o 
 -10  10   1      858.37      822.91     78.86 o 
  -9  10   1      657.28      645.87     60.48 o 
  -8  10   1       10.53       10.01     18.19 o 
  -7  10   1     1190.88     1194.17    132.36 o 
  -6  10   1      504.03      513.45     42.71 o 
  -5  10   1        0.36        2.25      8.29 o 
  -4  10   1      876.28      873.04     23.59 o 
  -3  10   1      459.59      453.03     26.10 o 
  -2  10   1        8.07        4.64      5.87 o 
  -1  10   1      550.94      450.69     84.26 o 
   0  10   1      531.32      515.32     55.73 o 
   1  10   1        0.59        5.39     16.36 o 
   2  10   1      282.95      264.44     45.99 o 
 -10  11   1      438.62      423.78     51.01 o 
  -9  11   1      165.53      169.53     30.91 o 
  -8  11   1       14.33       10.11     12.42 o 
  -7  11   1      800.40      860.67     64.31 o 
  -6  11   1      316.31      343.55     37.04 o 
  -5  11   1        0.20        2.50     12.03 o 
  -4  11   1      470.95      467.21     26.14 o 
  -3  11   1      277.11      261.09     18.65 o 
  -2  11   1       16.97       11.84     17.33 o 
  -1  11   1      546.15      531.70     56.99 o 
   0  11   1      301.39      273.18     42.14 o 
  -9  12   1      339.40      307.68     40.91 o 
  -8  12   1        4.22        5.20     13.38 o 
  -7  12   1      357.54      365.31     41.13 o 
  -6  12   1      253.37      247.19     30.68 o 
  -2  12   1        6.04        4.72     11.36 o 
   1 -12   2      169.86      175.70     35.45 o 
   2 -12   2      535.39      508.48     57.74 o 
   3 -12   2       50.95       38.64     18.11 o 
   7 -12   2      371.62      269.20     30.86 o 
   8 -12   2      848.14      821.04     68.33 o 
  -1 -11   2      117.26      129.58     48.92 o 
   0 -11   2        0.48        3.56     17.80 o 
   1 -11   2      494.13      544.49     57.91 o 
   2 -11   2      699.62      732.24     64.17 o 
   3 -11   2      114.51      110.02     25.09 o 
   4 -11   2      349.75      354.57     45.91 o 
   5 -11   2      221.17      232.18     20.97 o 
   6 -11   2      177.68      167.89     25.23 o 
   7 -11   2      115.21      128.35     26.93 o 
   8 -11   2      561.79      608.56     52.16 o 
   9 -11   2        4.24        5.29     10.49 o 
  10 -11   2       52.76       52.80     70.24 o 
  -2 -10   2      395.60      383.09     56.11 o 
  -1 -10   2      120.75      135.79     35.23 o 
   0 -10   2       75.40       72.79     29.41 o 
   1 -10   2       65.70       78.37     26.12 o 
   2 -10   2      757.26      762.76     36.14 o 
   3 -10   2        2.69       -1.73     14.05 o 
   4 -10   2      772.36      737.48     35.38 o 
   5 -10   2      978.12      945.50     54.56 o 
   6 -10   2        1.84        5.80      5.82 o 
   7 -10   2      701.09      655.03     60.23 o 
   8 -10   2      502.23      540.20     64.49 o 
   9 -10   2       55.66       60.61     51.36 o 
  10 -10   2      107.90      124.65     38.30 o 
  11 -10   2      264.80      278.37     42.97 o 
  -4  -9   2      296.81      296.57     52.40 o 
  -3  -9   2        2.76        3.75     19.25 o 
  -2  -9   2      311.76      290.67     46.83 o 
  -1  -9   2      211.54      221.85     43.63 o 
   0  -9   2      131.54      127.09     30.90 o 
   1  -9   2      204.76      181.98     20.55 o 
   2  -9   2     1304.67     1390.97     58.74 o 
   3  -9   2       70.57       62.54      6.75 o 
   4  -9   2      584.45      594.88     23.09 o 
   5  -9   2      613.98      587.43     23.45 o 
   6  -9   2        7.64        6.53      3.83 o 
   7  -9   2      170.92      176.28     21.81 o 
   8  -9   2      258.67      290.94     35.36 o 
   9  -9   2      127.43      129.85     28.00 o 
  10  -9   2      289.01      299.38     43.31 o 
  11  -9   2      297.07      312.12     51.63 o 
  -5  -8   2      216.46      213.59     45.54 o 
  -4  -8   2      271.40      279.87     46.87 o 
  -3  -8   2        2.46        0.00     22.23 o 
  -2  -8   2      491.25      473.37     53.02 o 
  -1  -8   2     1730.06     1717.48    101.14 o 
   0  -8   2       19.42       19.35     13.68 o 
   1  -8   2      666.49      652.24     33.99 o 
   2  -8   2     1229.23     1293.70     50.63 o 
   3  -8   2      393.00      390.51     14.41 o 
   4  -8   2      426.26      424.66     16.87 o 
   5  -8   2     1177.50     1211.05     28.83 o 
   6  -8   2        6.12        8.67      4.48 o 
   7  -8   2      510.73      492.96     32.57 o 
   8  -8   2     1185.79     1230.20    107.52 o 
   9  -8   2        1.97        0.76      1.15 o 
  10  -8   2      607.27      613.79     62.29 o 
  11  -8   2      238.41      254.28     73.83 o 
  -6  -7   2        7.21        8.28     27.05 o 
  -5  -7   2       28.99       36.21     23.79 o 
  -4  -7   2      871.89      886.01     66.12 o 
  -3  -7   2      566.78      524.63     27.94 o 
  -2  -7   2     1095.88     1064.31     45.79 o 
  -1  -7   2     2117.47     2154.42     68.79 o 
   0  -7   2       41.91       45.74     17.04 o 
   1  -7   2      977.06      972.71     40.10 o 
   2  -7   2     2156.41     2243.31     33.36 o 
   3  -7   2      368.97      362.52     19.60 o 
   4  -7   2     2096.26     2098.63     52.20 o 
   5  -7   2     1212.44     1159.99     30.63 o 
   6  -7   2      348.16      337.02     11.49 o 
   7  -7   2      827.57      803.31     26.00 o 
   8  -7   2     2749.62     3006.44     80.36 o 
   9  -7   2        9.27        6.18      7.01 o 
  10  -7   2      530.25      514.97     68.14 o 
  11  -7   2      263.27      261.70     43.08 o 
  12  -7   2        9.89        5.87     15.50 o 
  -7  -6   2      112.01      104.38     40.90 o 
  -6  -6   2       19.55       23.65     11.98 o 
  -5  -6   2      298.21      277.11     22.60 o 
  -4  -6   2      754.04      769.56     41.17 o 
  -3  -6   2       27.21       21.07      7.07 o 
  -2  -6   2     1891.13     1989.84     41.25 o 
  -1  -6   2     1039.08     1058.22     47.72 o 
   0  -6   2      178.81      164.39     20.13 o 
   1  -6   2     2248.47     2223.24     50.61 o 
   2  -6   2     4232.24     4732.97     44.67 o 
   3  -6   2      214.87      201.20     10.98 o 
   4  -6   2     3332.90     3578.66     81.17 o 
   5  -6   2     1239.69     1182.99     33.22 o 
   6  -6   2      550.79      557.60     24.58 o 
   7  -6   2      496.74      485.32     20.74 o 
   8  -6   2     1476.49     1574.45     62.43 o 
   9  -6   2      134.49      124.01     17.08 o 
  10  -6   2      127.89      142.98     86.21 o 
  11  -6   2      564.09      552.31     60.24 o 
  12  -6   2       51.00       28.33     49.23 o 
  -8  -5   2      113.01      125.22     42.74 o 
  -7  -5   2       73.65       95.11     24.03 o 
  -6  -5   2        6.89        8.85      6.75 o 
  -5  -5   2      350.84      359.43     26.63 o 
  -4  -5   2      546.24      583.33     29.68 o 
  -3  -5   2        5.86        5.12      4.84 o 
  -2  -5   2     1487.48     1527.49     32.78 o 
  -1  -5   2      897.90      804.39     14.11 o 
   0  -5   2      438.99      449.99     24.24 o 
   1  -5   2     2995.93     3189.31    222.02 o 
   2  -5   2     3964.24     4392.01     87.75 o 
   3  -5   2       39.70       33.17      6.27 o 
   4  -5   2     1775.72     1709.55     47.68 o 
   5  -5   2     3025.40     3394.99     74.49 o 
   6  -5   2      869.61      878.91     29.46 o 
   7  -5   2      112.77      116.48     13.08 o 
   8  -5   2      528.16      542.37     33.32 o 
   9  -5   2      131.29      109.69     21.39 o 
  10  -5   2       95.92      100.50     20.32 o 
  12  -5   2        1.94        2.02     13.57 o 
  -8  -4   2      187.91      210.24     28.51 o 
  -7  -4   2      142.26      149.07     17.14 o 
  -6  -4   2       39.88       38.65     10.62 o 
  -5  -4   2      295.42      280.95     25.42 o 
  -4  -4   2      558.66      507.64     24.61 o 
  -3  -4   2       35.36       39.54     10.10 o 
  -2  -4   2     1495.41     1546.26     30.09 o 
  -1  -4   2     9106.99     8006.06    201.00 o 
   0  -4   2      932.65      940.45     31.15 o 
   1  -4   2     2365.31     2522.87     30.67 o 
   2  -4   2     4268.65     3949.55     58.70 o 
   3  -4   2      615.28      625.28     22.43 o 
   4  -4   2      976.93      991.31     33.39 o 
   5  -4   2     6749.85     8097.54    295.59 o 
   6  -4   2       66.75       65.96     11.88 o 
   7  -4   2      632.83      607.22     25.97 o 
   8  -4   2      380.90      390.83     28.43 o 
   9  -4   2      137.33      138.42     20.14 o 
  10  -4   2       18.57       17.49     11.66 o 
  11  -4   2      174.95      212.76    107.73 o 
  -9  -3   2       36.18       44.94     18.81 o 
  -8  -3   2      199.34      195.31     26.93 o 
  -7  -3   2      583.90      598.77     31.97 o 
  -6  -3   2      122.29      106.41     15.89 o 
  -5  -3   2     1020.22      987.29     32.63 o 
  -4  -3   2      939.75      955.18     29.33 o 
  -3  -3   2      328.50      306.87     14.18 o 
  -2  -3   2     2840.37     3116.33     41.31 o 
  -1  -3   2     6222.20     5297.77     52.22 o 
   0  -3   2       83.74       90.42     10.86 o 
   1  -3   2     1090.06     1109.82     43.52 o 
   2  -3   2      158.73      131.91     10.08 o 
   3  -3   2      655.93      622.39     23.73 o 
   4  -3   2     1882.41     1954.89     36.94 o 
   5  -3   2     1377.45     1388.29     38.38 o 
   6  -3   2       24.76       15.98      9.43 o 
   7  -3   2      638.61      600.14     28.33 o 
   8  -3   2     1780.29     1903.79     60.87 o 
   9  -3   2      279.78      268.36     26.62 o 
  10  -3   2      317.03      326.24     36.94 o 
  11  -3   2       89.01       78.69     94.79 o 
  -9  -2   2       22.45       13.81     14.06 o 
  -8  -2   2      377.68      409.64     40.37 o 
  -7  -2   2     2524.81     2632.85     79.88 o 
  -6  -2   2      325.34      292.04     19.03 o 
  -5  -2   2     1697.42     1683.47     39.70 o 
  -4  -2   2     1374.94     1360.38     28.63 o 
  -3  -2   2      966.53      933.06     21.83 o 
  -2  -2   2     1578.90     1530.06     22.97 o 
  -1  -2   2     1276.03     1310.76     17.07 o 
   0  -2   2     7486.26     5844.60     77.32 o 
   1  -2   2    12155.35     8390.38    196.71 o 
   2  -2   2    27189.38    21354.87    467.54 o 
   3  -2   2       10.96        7.14      5.12 o 
   4  -2   2     8369.40     8410.20    398.25 o 
   5  -2   2     1364.76     1294.99     30.72 o 
   6  -2   2      117.12      111.50     12.80 o 
   7  -2   2     1436.19     1381.57     43.28 o 
   8  -2   2     2151.26     2203.69     84.76 o 
   9  -2   2        1.30        0.97      8.77 o 
  10  -2   2      723.69      664.75     47.61 o 
  11  -2   2      140.09      147.18     38.54 o 
 -10  -1   2       89.89       79.04     29.53 o 
  -9  -1   2       80.21       76.61     27.65 o 
  -8  -1   2      114.43       91.64     28.45 o 
  -7  -1   2     2927.09     3135.42     80.24 o 
  -6  -1   2      523.96      494.94     21.91 o 
  -5  -1   2     1766.14     1778.85     41.49 o 
  -4  -1   2     2193.48     2179.00     44.34 o 
  -3  -1   2     1026.23     1034.72     23.13 o 
  -2  -1   2     2037.12     2068.07     75.02 o 
  -1  -1   2     1307.41     1321.87     22.36 o 
   0  -1   2     1001.97      960.48     17.89 o 
   1  -1   2     2788.11     2711.55     37.25 o 
   2  -1   2     5268.79     3947.40     54.16 o 
   3  -1   2     1561.38     1481.69     51.81 o 
   4  -1   2     2172.41     2229.28     44.88 o 
   5  -1   2     3286.92     3583.24     66.81 o 
   6  -1   2        0.62        1.60      7.32 o 
   7  -1   2      574.63      591.35     27.06 o 
   8  -1   2      969.40      991.85     59.77 o 
   9  -1   2       66.54       69.10     29.21 o 
  10  -1   2      187.69      179.43     36.87 o 
  11  -1   2      424.02      430.13     40.34 o 
 -10   0   2      182.19      189.76     36.97 o 
  -9   0   2       65.85       56.64     18.86 o 
  -8   0   2      755.37      818.88     46.25 o 
  -7   0   2      693.66      684.04     26.33 o 
  -6   0   2        2.15        2.60      9.44 o 
  -5   0   2     1321.95     1355.01     29.34 o 
  -4   0   2     6857.10     8621.67    149.93 o 
  -3   0   2      763.20      743.34     16.23 o 
  -2   0   2     3358.45     3096.29     99.64 o 
  -1   0   2     1560.57     1725.66     29.40 o 
   0   0   2      167.82      149.22     20.97 o 
   1   0   2       34.44       40.19     10.04 o 
   2   0   2     5563.97     5993.51     69.55 o 
   3   0   2      255.68      250.96     12.46 o 
   4   0   2     5085.85     5999.00     92.47 o 
   5   0   2     4485.98     4971.46     65.78 o 
   6   0   2       68.17       54.27     11.42 o 
   7   0   2       63.64       67.24     13.67 o 
   8   0   2      602.36      638.91     58.26 o 
   9   0   2      160.86      151.46     34.94 o 
  10   0   2       51.54       48.00     23.05 o 
 -11   1   2      184.41      177.88     34.01 o 
 -10   1   2      224.06      245.01     33.28 o 
  -9   1   2       28.39       23.15     13.63 o 
  -8   1   2      202.69      189.17     20.84 o 
  -7   1   2      654.84      622.48     25.72 o 
  -6   1   2       86.22       70.37     10.53 o 
  -5   1   2     1169.92     1108.21     26.47 o 
  -4   1   2     3685.66     3994.67     51.28 o 
  -3   1   2       95.33       79.39      7.02 o 
  -2   1   2     2702.71     2861.40    164.57 o 
  -1   1   2    17269.41    13922.22    127.10 o 
   0   1   2       17.20       31.49     11.74 o 
   1   1   2     4069.53     3753.26     67.09 o 
   2   1   2     1275.06     1170.17     52.70 o 
   3   1   2     1204.70     1217.66     28.71 o 
   4   1   2      117.15       95.38     11.04 o 
   5   1   2     1019.38     1001.82     30.44 o 
   6   1   2      358.15      353.66     20.63 o 
   7   1   2       20.17       23.82     13.52 o 
   8   1   2      418.37      436.57     44.66 o 
   9   1   2       66.79       72.30     27.76 o 
  10   1   2      116.94      120.90     42.59 o 
 -11   2   2      259.16      297.06     31.02 o 
 -10   2   2      267.66      284.73     31.68 o 
  -9   2   2        2.55        1.69      7.38 o 
  -8   2   2      849.30      839.68     31.86 o 
  -7   2   2      782.34      737.14     24.86 o 
  -6   2   2      566.83      575.19     22.64 o 
  -5   2   2     1972.66     2006.18     38.28 o 
  -4   2   2      842.21      725.73     19.52 o 
  -3   2   2     1693.92     1811.26     26.87 o 
  -2   2   2     4561.35     5085.82    461.05 o 
  -1   2   2    25375.08    20996.70    405.54 o 
   0   2   2       54.12       48.29      7.36 o 
   1   2   2     4075.39     4548.93     42.00 o 
   2   2   2      641.97      535.57     16.67 o 
   3   2   2     1683.41     1715.21     48.91 o 
   4   2   2       92.42       76.73     12.77 o 
   5   2   2      375.80      379.62     20.20 o 
   6   2   2      630.00      629.97     33.19 o 
   7   2   2      147.22      162.77     25.98 o 
   8   2   2      399.44      448.80     45.73 o 
   9   2   2       60.45       63.45     30.09 o 
 -11   3   2      197.99      192.49     23.92 o 
 -10   3   2      397.65      391.64     29.71 o 
  -9   3   2        0.24        2.22      6.68 o 
  -8   3   2      663.95      632.27     26.50 o 
  -7   3   2     2569.73     2715.71     45.22 o 
  -6   3   2      113.78      107.36     10.24 o 
  -5   3   2     2658.60     2819.21     65.11 o 
  -4   3   2     5291.37     6249.13    104.50 o 
  -3   3   2      851.53      820.73     50.83 o 
  -2   3   2     4287.68     4701.27     82.84 o 
  -1   3   2    11114.85     8623.23    126.36 o 
   0   3   2      293.97      299.52     11.49 o 
   1   3   2     1024.21     1038.77     22.89 o 
   2   3   2     2996.21     3263.36     65.92 o 
   3   3   2      888.91      854.96     26.35 o 
   4   3   2      996.43      975.24     29.52 o 
   5   3   2     1063.23     1094.38     39.39 o 
   6   3   2       43.64       45.98     10.81 o 
   7   3   2      366.24      384.81     40.62 o 
   8   3   2      218.12      223.00     30.88 o 
 -12   4   2        3.32        3.08     19.25 o 
 -11   4   2      252.97      247.10     24.32 o 
 -10   4   2      592.01      550.75     36.95 o 
  -9   4   2       40.25       38.91      9.37 o 
  -8   4   2      622.27      624.87     23.36 o 
  -7   4   2     2594.58     2851.17     44.07 o 
  -6   4   2      220.41      208.67     15.49 o 
  -5   4   2     2576.08     2727.78     51.79 o 
  -4   4   2     4502.77     4896.04    202.09 o 
  -3   4   2      864.70      871.83     20.19 o 
  -2   4   2     4288.88     5337.08     69.82 o 
  -1   4   2     5741.39     6008.80    175.58 o 
   0   4   2      257.11      257.10     12.64 o 
   1   4   2     1086.01     1050.63     25.29 o 
   2   4   2     5035.37     6000.79    100.45 o 
   3   4   2      158.02      155.23     14.72 o 
   4   4   2     1437.94     1434.24     41.10 o 
   5   4   2     1491.59     1549.22     49.52 o 
   6   4   2        6.21        2.84     13.53 o 
   7   4   2      174.11      165.56     33.45 o 
   8   4   2      334.63      389.32     39.96 o 
 -12   5   2        4.44        6.26     22.52 o 
 -11   5   2      214.79      200.42     21.22 o 
 -10   5   2      799.18      718.99     60.90 o 
  -9   5   2      118.12      108.32     11.19 o 
  -8   5   2      881.15      898.29     32.36 o 
  -7   5   2     1302.43     1283.06     35.49 o 
  -6   5   2      537.59      483.22     32.66 o 
  -5   5   2      946.54      891.54     35.21 o 
  -4   5   2      326.91      277.19     22.18 o 
  -3   5   2       12.41       13.59      5.81 o 
  -2   5   2      501.56      509.18     15.07 o 
  -1   5   2     1245.14     1289.51     28.82 o 
   0   5   2      122.88      119.59     10.67 o 
   1   5   2     2188.32     2233.55     46.91 o 
   2   5   2     2892.24     3258.69     60.35 o 
   3   5   2      187.61      171.63     14.85 o 
   4   5   2      278.18      282.82     19.27 o 
   5   5   2     1397.19     1427.10     65.77 o 
   6   5   2       66.12       55.99     16.80 o 
   7   5   2      130.31      147.66     30.69 o 
 -12   6   2       45.34       37.67     21.19 o 
 -11   6   2      224.58      236.43     37.92 o 
 -10   6   2      453.79      434.61     58.88 o 
  -9   6   2       54.73       47.52     20.53 o 
  -8   6   2      167.03      180.55     31.72 o 
  -7   6   2     1261.80     1252.57     86.48 o 
  -6   6   2      256.19      222.08     22.51 o 
  -5   6   2     2139.37     2161.34     63.01 o 
  -4   6   2     1272.89     1303.62     31.10 o 
  -3   6   2      170.45      164.96     12.74 o 
  -2   6   2      960.20      974.05     26.24 o 
  -1   6   2     3485.04     3766.28     67.72 o 
   0   6   2        8.35        9.07      6.07 o 
   1   6   2     1835.14     1841.60     44.69 o 
   2   6   2      650.87      651.49     24.93 o 
   3   6   2      114.73      105.29     12.99 o 
   4   6   2      279.69      274.40     23.79 o 
   5   6   2      676.15      687.79     45.08 o 
   6   6   2       32.25       33.18     15.75 o 
 -12   7   2       32.09       28.51     22.54 o 
 -11   7   2      172.01      162.03     36.43 o 
 -10   7   2      187.00      208.82     39.64 o 
  -9   7   2        6.89        6.55     12.71 o 
  -8   7   2        7.24        8.09     24.35 o 
  -7   7   2     1826.00     1832.44     65.04 o 
  -6   7   2       25.94       30.54     14.51 o 
  -5   7   2     1479.92     1472.61     49.50 o 
  -4   7   2     1909.05     2000.73     35.63 o 
  -3   7   2       51.20       47.84      8.98 o 
  -2   7   2       30.13       32.05      8.40 o 
  -1   7   2      592.27      600.08     22.16 o 
   0   7   2      363.91      353.88     16.94 o 
   1   7   2        6.63        3.96      5.74 o 
   2   7   2      416.39      429.89     27.83 o 
   3   7   2      137.00      131.34     14.44 o 
   4   7   2      218.95      220.11     24.84 o 
   5   7   2      249.95      275.83     29.11 o 
 -11   8   2      549.23      538.16     63.52 o 
 -10   8   2      443.69      464.37     56.50 o 
  -9   8   2       51.13       42.01     24.19 o 
  -8   8   2      135.87      139.76     30.23 o 
  -7   8   2     2108.71     1749.24    325.11 o 
  -6   8   2      140.76      126.68     19.46 o 
  -5   8   2      826.04      786.44     36.71 o 
  -4   8   2     1951.81     1974.36     43.70 o 
  -3   8   2       16.65       18.48      7.30 o 
  -2   8   2     1296.33     1233.38     31.10 o 
  -1   8   2     2011.84     2005.00     51.56 o 
   0   8   2       96.10       91.95     10.28 o 
   1   8   2      547.10      526.40     26.32 o 
   2   8   2      436.73      436.92     31.26 o 
   3   8   2       73.45       82.08     16.51 o 
   4   8   2       69.51       64.68     42.22 o 
 -11   9   2      197.23      205.78     38.37 o 
 -10   9   2     1061.30     1033.88     72.84 o 
  -9   9   2      135.68      124.36     28.77 o 
  -8   9   2     1419.16     1537.80     81.80 o 
  -7   9   2      933.81      928.14     57.96 o 
  -6   9   2      208.43      177.41     22.21 o 
  -5   9   2      429.17      388.02     35.83 o 
  -4   9   2     1954.13     1979.52     46.74 o 
  -3   9   2      400.52      374.52     15.45 o 
  -2   9   2      879.06      890.49     39.17 o 
  -1   9   2      921.97      962.68     27.37 o 
   0   9   2      148.47      146.51     34.41 o 
   1   9   2       67.28       68.49     15.08 o 
   2   9   2      284.19      279.93    124.66 o 
   3   9   2      154.44      165.61     41.91 o 
 -11  10   2      322.38      338.00     48.35 o 
 -10  10   2      449.37      431.18     52.88 o 
  -9  10   2       62.24       48.19     26.99 o 
  -8  10   2      980.99     1015.30    107.24 o 
  -7  10   2      344.18      345.90     48.62 o 
  -6  10   2      342.31      303.31     29.57 o 
  -5  10   2      420.01      383.07     33.80 o 
  -4  10   2      938.16      920.00     52.31 o 
  -3  10   2      212.40      203.03     12.08 o 
  -2  10   2       80.60       80.55     12.02 o 
  -1  10   2      740.62      767.90     41.91 o 
   0  10   2       41.56       33.81     23.12 o 
   1  10   2      535.03      568.38     69.82 o 
 -10  11   2      416.63      416.85     51.95 o 
  -9  11   2       59.62       68.32     27.95 o 
  -8  11   2      179.93      192.69     32.18 o 
  -7  11   2      647.25      710.59     60.66 o 
  -6  11   2        7.29        8.66     10.68 o 
  -5  11   2      379.19      377.23     37.58 o 
  -4  11   2      255.65      268.67     29.53 o 
  -3  11   2      122.92      101.46     16.27 o 
  -2  11   2       31.58       26.20     34.29 o 
  -1  11   2     1108.67     1138.84     96.01 o 
   0  11   2       33.27       30.92     39.97 o 
  -8  12   2       43.82       53.46     23.60 o 
  -7  12   2      266.71      302.51     39.40 o 
  -6  12   2        7.35        9.72     10.68 o 
   1 -12   3      438.72      429.10     56.44 o 
   2 -12   3       18.80       23.69     19.74 o 
   3 -12   3      382.95      372.74     45.91 o 
   4 -12   3      344.43      372.06     42.77 o 
   8 -12   3      216.65      191.56     28.62 o 
   9 -12   3        8.18        6.64     14.63 o 
  -1 -11   3       72.55       65.74     33.54 o 
   0 -11   3      134.35      131.86     41.89 o 
   1 -11   3      369.21      385.81     50.28 o 
   2 -11   3       25.68       18.49     19.07 o 
   3 -11   3      181.15      168.58     32.00 o 
   4 -11   3      487.36      528.29     62.13 o 
   5 -11   3       96.32       96.69     11.70 o 
   6 -11   3      170.57      149.89     25.90 o 
   7 -11   3      979.67      952.99     61.73 o 
   8 -11   3      359.39      349.05     40.27 o 
   9 -11   3      110.05       94.84     75.06 o 
  10 -11   3      368.26      378.23     46.08 o 
  -2 -10   3      272.64      298.02     52.57 o 
  -1 -10   3       44.43       49.71     25.63 o 
   0 -10   3       41.52       40.56     21.58 o 
   1 -10   3      603.04      613.16     76.68 o 
   2 -10   3      207.81      224.08     40.73 o 
   3 -10   3      426.37      402.10     41.16 o 
   4 -10   3     1013.32     1048.43     47.47 o 
   5 -10   3       57.98       58.44     10.48 o 
   6 -10   3      101.08       95.22     12.47 o 
   7 -10   3      792.26      838.03     49.05 o 
   8 -10   3      257.74      256.15     55.10 o 
   9 -10   3       70.14       72.78     63.24 o 
  10 -10   3       69.05       84.34     63.81 o 
  11 -10   3      167.36      150.77     31.87 o 
  -4  -9   3       24.87       22.24     20.03 o 
  -3  -9   3      235.08      213.92     45.67 o 
  -2  -9   3      314.25      301.16     47.12 o 
  -1  -9   3       12.95       20.22     30.90 o 
   0  -9   3       51.87       55.61     29.68 o 
   1  -9   3     1674.45     1811.82     67.20 o 
   2  -9   3      555.52      590.56     56.69 o 
   3  -9   3      361.20      328.33     12.09 o 
   4  -9   3     1330.76     1370.75     42.59 o 
   5  -9   3      314.43      280.76     16.91 o 
   6  -9   3      130.46      132.86     12.05 o 
   7  -9   3      913.56      923.25     41.64 o 
   8  -9   3       37.47       43.94      7.12 o 
   9  -9   3       61.55       57.73     64.77 o 
  10  -9   3      186.36      198.62     65.14 o 
  11  -9   3      235.23      238.65     41.40 o 
  -5  -8   3      451.46      462.09     67.54 o 
  -4  -8   3      196.50      174.79     44.18 o 
  -3  -8   3       68.28       54.27     26.80 o 
  -2  -8   3      916.73      955.98     77.13 o 
  -1  -8   3      693.33      729.19     66.78 o 
   0  -8   3      101.97       92.09     18.26 o 
   1  -8   3     1378.70     1464.57     55.11 o 
   2  -8   3     1040.73     1058.63     64.28 o 
   3  -8   3      256.85      249.93     11.64 o 
   4  -8   3     1508.41     1490.01     53.93 o 
   5  -8   3      510.11      491.32     22.07 o 
   6  -8   3      360.54      339.35     17.92 o 
   7  -8   3     1290.10     1318.29     37.66 o 
   8  -8   3      191.99      167.95     17.89 o 
   9  -8   3      194.21      160.34     29.40 o 
  10  -8   3      811.18      817.80     75.32 o 
  11  -8   3      132.59      132.92     86.78 o 
  -6  -7   3      125.79      125.26     46.32 o 
  -5  -7   3      455.93      441.91     60.10 o 
  -4  -7   3      406.41      393.10     33.72 o 
  -3  -7   3      185.18      188.45     12.75 o 
  -2  -7   3     1752.50     2018.91    131.12 o 
  -1  -7   3      639.15      622.94     37.69 o 
   0  -7   3      866.40      827.39     43.06 o 
   1  -7   3      422.51      407.17     32.94 o 
   2  -7   3     1486.57     1473.00     23.65 o 
   3  -7   3       98.39       90.20      9.03 o 
   4  -7   3     1258.41     1235.33     34.29 o 
   5  -7   3     1021.21     1042.24     28.11 o 
   6  -7   3      461.25      455.19     19.38 o 
   7  -7   3     1748.89     1725.25     46.89 o 
   8  -7   3      177.20      165.20     16.01 o 
   9  -7   3      387.32      346.33     23.86 o 
  10  -7   3      801.28      777.37    104.45 o 
  11  -7   3      206.62      170.95    126.76 o 
  -6  -6   3      237.60      231.72     24.27 o 
  -5  -6   3      318.57      337.10     33.49 o 
  -4  -6   3      618.75      607.01     33.07 o 
  -3  -6   3      270.76      247.68     14.62 o 
  -2  -6   3     2369.41     2475.03     58.25 o 
  -1  -6   3       23.12       25.46     14.74 o 
   0  -6   3      414.71      376.10     30.06 o 
   1  -6   3       67.78       53.96     12.54 o 
   2  -6   3      715.54      673.62     15.35 o 
   3  -6   3      320.74      288.91     14.85 o 
   4  -6   3     1913.18     1915.54     65.75 o 
   5  -6   3      738.16      697.60     32.30 o 
   6  -6   3        3.72        7.08      7.62 o 
   7  -6   3     1597.07     1636.04     42.31 o 
   8  -6   3      580.66      577.91     35.81 o 
   9  -6   3      251.55      237.44     55.61 o 
  10  -6   3      396.58      409.35     58.40 o 
  11  -6   3       25.64       18.78     26.10 o 
  -8  -5   3      267.18      260.85     49.56 o 
  -7  -5   3       38.03       44.37     16.93 o 
  -6  -5   3      185.91      160.38     22.97 o 
  -5  -5   3      576.11      610.41     50.67 o 
  -4  -5   3       82.79       74.29      9.97 o 
  -3  -5   3      464.16      461.61     16.37 o 
  -2  -5   3     1513.92     1538.16     40.68 o 
  -1  -5   3       21.49       16.41     10.90 o 
   0  -5   3      125.05      108.62     15.67 o 
   1  -5   3     9094.57     7770.51    149.65 o 
   2  -5   3     1341.59     1295.97     28.25 o 
   3  -5   3     2840.79     3122.27     71.12 o 
   4  -5   3     3367.06     3637.00     87.19 o 
   5  -5   3     1110.71     1080.31     29.06 o 
   6  -5   3       27.93       34.03     10.30 o 
   7  -5   3     2159.79     2284.46     63.59 o 
   8  -5   3      505.01      500.35     31.77 o 
   9  -5   3       86.97       80.88     19.97 o 
  10  -5   3       69.40       76.88     18.51 o 
  11  -5   3       57.05       60.13     85.76 o 
  -8  -4   3      147.85      158.75     26.66 o 
  -7  -4   3       64.75       72.28     13.34 o 
  -6  -4   3      263.92      253.64     21.05 o 
  -5  -4   3      507.53      513.95     28.11 o 
  -4  -4   3       32.21       24.23      9.31 o 
  -3  -4   3      741.29      725.62     28.05 o 
  -2  -4   3     3002.91     3392.02     37.26 o 
  -1  -4   3     2147.99     2135.21     70.57 o 
   0  -4   3      204.05      197.22     17.82 o 
   1  -4   3    11583.33     8237.48    435.23 o 
   2  -4   3      841.36      723.30     23.60 o 
   3  -4   3      167.93      134.54     13.38 o 
   4  -4   3      766.00      755.48     30.65 o 
   5  -4   3      467.66      454.13     20.52 o 
   6  -4   3      108.14      101.82     15.05 o 
   7  -4   3      476.13      478.96     24.84 o 
   8  -4   3      818.35      810.70     49.55 o 
   9  -4   3       23.17       15.25      9.42 o 
  10  -4   3      231.79      256.27     67.84 o 
  -9  -3   3      107.33      115.17     37.41 o 
  -8  -3   3      380.76      381.85     37.39 o 
  -7  -3   3      126.59      105.51     17.33 o 
  -6  -3   3      209.53      220.65     21.50 o 
  -5  -3   3      756.12      745.28     28.20 o 
  -4  -3   3      914.24      870.48     25.74 o 
  -3  -3   3      586.75      529.78     17.25 o 
  -2  -3   3     4931.11     6001.08    140.01 o 
  -1  -3   3     2858.67     3105.59     46.83 o 
   0  -3   3     4186.11     3990.78     42.97 o 
   1  -3   3    12071.23     8591.46     74.66 o 
   2  -3   3    12093.50     9006.43    354.11 o 
   3  -3   3     4411.12     4908.02     83.84 o 
   4  -3   3    11774.76    10544.75    681.20 o 
   5  -3   3      315.89      310.15     16.63 o 
   6  -3   3      577.40      570.76     31.15 o 
   7  -3   3      297.33      329.54     22.07 o 
   8  -3   3      875.74      914.49     50.66 o 
   9  -3   3      119.29      105.38     23.54 o 
  10  -3   3      575.51      556.03     65.55 o 
  11  -3   3      128.57      150.66     37.06 o 
  -9  -2   3        6.81        5.86      8.33 o 
  -8  -2   3      560.67      545.32     53.31 o 
  -7  -2   3      634.08      623.74     38.48 o 
  -6  -2   3       81.79       64.49     11.31 o 
  -5  -2   3     1049.63     1004.77     30.20 o 
  -4  -2   3     2552.48     2681.98     43.59 o 
  -3  -2   3      323.03      300.78     13.17 o 
  -2  -2   3     6110.86     7170.24    231.48 o 
  -1  -2   3      991.85      910.69     21.87 o 
   0  -2   3     6800.63     5505.04     51.44 o 
   1  -2   3     5113.76     4893.56     53.83 o 
   2  -2   3     5290.17     4516.77     97.82 o 
   3  -2   3      490.52      505.91     17.30 o 
   4  -2   3     4392.02     5042.50     78.10 o 
   5  -2   3      453.55      459.04     21.03 o 
   6  -2   3       34.47       35.69     13.77 o 
   7  -2   3     1226.89     1179.87     35.70 o 
   8  -2   3      651.28      638.10     32.02 o 
   9  -2   3      220.03      192.44     24.36 o 
  10  -2   3      585.74      622.91     67.99 o 
  11  -2   3      117.07      116.46     41.20 o 
 -10  -1   3       92.36       86.53     33.18 o 
  -9  -1   3       91.02       95.95     24.09 o 
  -8  -1   3     1430.52     1536.24     61.00 o 
  -7  -1   3        0.65        6.01     13.15 o 
  -6  -1   3     1213.15     1223.79     37.42 o 
  -5  -1   3     1297.59     1323.00     34.72 o 
  -4  -1   3     2044.31     2290.36     45.26 o 
  -3  -1   3      123.51       98.16      9.16 o 
  -2  -1   3     7801.63     7234.50     81.98 o 
  -1  -1   3      355.72      327.38     13.79 o 
   0  -1   3      185.85      176.20     15.65 o 
   1  -1   3       15.83       13.59      7.95 o 
   2  -1   3      211.53      179.99     13.92 o 
   3  -1   3     1335.35     1314.67     31.94 o 
   4  -1   3     5788.06     6691.51    335.46 o 
   5  -1   3      383.81      332.62     16.78 o 
   6  -1   3      207.62      200.18     15.25 o 
   7  -1   3     4128.73     4370.76    121.24 o 
   8  -1   3      284.03      303.42     34.97 o 
   9  -1   3      186.47      154.98     25.70 o 
  10  -1   3      274.96      304.39     36.18 o 
 -10   0   3      241.74      225.72     28.04 o 
  -9   0   3      117.95      107.16     20.82 o 
  -8   0   3      915.12      875.02     61.95 o 
  -7   0   3      640.59      622.68     24.70 o 
  -6   0   3       29.99       23.28      8.04 o 
  -5   0   3     2820.41     3042.46     49.79 o 
  -4   0   3     1937.05     1902.86     33.85 o 
  -3   0   3      470.41      414.43     13.72 o 
  -2   0   3     2230.65     2258.59     31.46 o 
  -1   0   3        2.12       14.10     19.36 o 
   0   0   3        1.30       13.02     12.52 o 
   1   0   3      370.05      356.66     17.51 o 
   2   0   3      698.19      616.59     18.32 o 
   3   0   3      286.18      287.41     14.01 o 
   4   0   3     2706.40     2927.06     56.03 o 
   5   0   3     1488.35     1466.09     40.18 o 
   6   0   3      259.58      230.66     18.90 o 
   7   0   3     1897.63     1904.74     91.01 o 
   8   0   3      166.29      150.66     24.33 o 
   9   0   3       28.27       29.45     18.83 o 
  10   0   3      115.80      137.01     41.38 o 
 -11   1   3      329.74      355.53     40.03 o 
 -10   1   3       58.05       52.85     16.25 o 
  -9   1   3      174.91      158.86     26.60 o 
  -8   1   3      755.88      731.62     33.77 o 
  -7   1   3      807.64      759.47     28.46 o 
  -6   1   3      461.51      469.33     21.89 o 
  -5   1   3     2115.72     2090.97     42.12 o 
  -4   1   3       34.66       50.50      8.53 o 
  -3   1   3      753.67      738.26     19.92 o 
  -2   1   3     2888.28     3310.77     50.46 o 
  -1   1   3      961.99      816.46     26.27 o 
   0   1   3      709.90      671.53     23.33 o 
   1   1   3     1834.20     1818.49     44.41 o 
   2   1   3     3626.71     4084.59     53.32 o 
   3   1   3      103.46       71.93     12.05 o 
   4   1   3     2060.14     2085.75     40.66 o 
   5   1   3      896.21      899.84     29.03 o 
   6   1   3      388.99      363.14     21.20 o 
   7   1   3      145.32      175.69     35.25 o 
   8   1   3      418.81      413.98     42.39 o 
   9   1   3        0.22        5.85     15.66 o 
 -11   2   3      267.80      263.84     29.24 o 
 -10   2   3       34.10       38.06     13.55 o 
  -9   2   3       87.73       83.58     12.81 o 
  -8   2   3     1043.97     1052.18     41.14 o 
  -7   2   3      586.16      537.91     22.38 o 
  -6   2   3      571.99      558.87     24.84 o 
  -5   2   3     3675.67     3973.27     65.35 o 
  -4   2   3     2230.27     2361.73     42.57 o 
  -3   2   3       24.76       14.40      7.35 o 
  -2   2   3    17041.72    14617.79   1157.39 o 
  -1   2   3     4283.33     5204.75     64.03 o 
   0   2   3     2038.55     2205.09     32.18 o 
   1   2   3     3891.68     4267.37     55.46 o 
   2   2   3     2980.05     3213.96     56.44 o 
   3   2   3      195.39      190.83     13.73 o 
   4   2   3     1702.41     1667.08     41.28 o 
   5   2   3      351.77      334.24     20.08 o 
   6   2   3       83.62       74.08     14.82 o 
   7   2   3      209.49      204.31     32.50 o 
   8   2   3      230.92      198.49     34.47 o 
   9   2   3       48.77       41.56     22.90 o 
 -11   3   3      334.21      343.41     31.13 o 
 -10   3   3       43.91       42.27     10.71 o 
  -9   3   3      106.21      108.67     13.88 o 
  -8   3   3     1282.16     1261.51     39.42 o 
  -7   3   3      418.63      382.86     17.59 o 
  -6   3   3     1253.85     1247.24     37.48 o 
  -5   3   3     3296.91     3535.58     67.63 o 
  -4   3   3     3850.80     4277.86     76.69 o 
  -3   3   3      365.35      357.80     21.68 o 
  -2   3   3    25728.44    22574.36   1189.22 o 
  -1   3   3     5704.28     7487.25    114.14 o 
   0   3   3     2387.46     2502.58     37.81 o 
   1   3   3     4981.81     5677.26     85.70 o 
   2   3   3     1531.24     1466.68     30.77 o 
   3   3   3      101.62      104.37     16.34 o 
   4   3   3     1335.69     1347.55     40.75 o 
   5   3   3       89.63       89.51     14.80 o 
   6   3   3       25.82       19.41     16.62 o 
   7   3   3      393.55      391.99     46.28 o 
   8   3   3      164.40      186.69     26.32 o 
 -12   4   3       85.18       82.63     31.24 o 
 -11   4   3      164.82      163.96     20.84 o 
 -10   4   3       32.35       35.65     12.01 o 
  -9   4   3      127.89      123.64     13.88 o 
  -8   4   3     1278.63     1274.05     48.55 o 
  -7   4   3     1208.76     1156.92     40.62 o 
  -6   4   3     1587.54     1550.50     38.29 o 
  -5   4   3     3122.30     3296.73     52.74 o 
  -4   4   3     1857.86     1936.24     51.90 o 
  -3   4   3      798.85      773.93     20.19 o 
  -2   4   3     1113.99     1020.71     25.80 o 
  -1   4   3      962.66      930.13     24.49 o 
   0   4   3       70.38       58.96      9.44 o 
   1   4   3     3511.73     3832.19     49.62 o 
   2   4   3     1321.34     1282.29     32.89 o 
   3   4   3      159.91      144.11     15.78 o 
   4   4   3     1114.20     1126.99     44.34 o 
   5   4   3      257.00      265.96     26.19 o 
   6   4   3       30.66       21.13     13.98 o 
   7   4   3      285.51      304.97     34.40 o 
 -12   5   3      156.31      171.79     36.60 o 
 -11   5   3      220.00      239.30     40.72 o 
 -10   5   3      103.88      112.92     14.36 o 
  -9   5   3       47.31       52.37     11.59 o 
  -8   5   3     1224.97     1281.10     50.02 o 
  -7   5   3     1160.90     1155.93     34.31 o 
  -6   5   3     1319.31     1319.32     28.75 o 
  -5   5   3     2458.15     2697.40     54.08 o 
  -4   5   3      113.22      103.14      9.67 o 
  -3   5   3      344.06      318.49     15.03 o 
  -2   5   3     1048.78     1024.17     26.84 o 
  -1   5   3     2228.51     2305.92     36.67 o 
   0   5   3      439.75      406.88     21.02 o 
   1   5   3     3733.99     4200.25    108.63 o 
   2   5   3      584.25      577.23     24.24 o 
   3   5   3      324.27      286.88     21.06 o 
   4   5   3     1249.94     1329.87     71.07 o 
   5   5   3      240.44      242.11     36.24 o 
   6   5   3       45.15       42.94     18.21 o 
   7   5   3      125.08      127.42     38.55 o 
 -12   6   3        0.86        3.75     17.23 o 
 -10   6   3      415.59      382.14     55.51 o 
  -9   6   3       52.17       53.68     24.77 o 
  -8   6   3      989.44     1028.52     70.91 o 
  -7   6   3        2.43        5.54     13.73 o 
  -6   6   3      261.80      251.90     24.64 o 
  -5   6   3     1278.40     1324.17     48.59 o 
  -4   6   3      193.77      203.10     13.75 o 
  -3   6   3       31.98       34.86      9.29 o 
  -2   6   3     1351.17     1419.03     36.39 o 
  -1   6   3      524.47      524.64     22.12 o 
   0   6   3       35.21       31.90      9.72 o 
   1   6   3       72.23       89.72     13.06 o 
   2   6   3      884.64      956.79     41.50 o 
   3   6   3        1.96        3.26      5.26 o 
   4   6   3     1310.94     1367.99     57.43 o 
   5   6   3      240.97      221.76     27.51 o 
   6   6   3       39.61       38.22     19.30 o 
 -11   7   3     1322.09     1331.88    114.93 o 
 -10   7   3      116.68      107.22     29.63 o 
  -9   7   3      394.94      396.61     58.03 o 
  -8   7   3      645.99      658.20     83.13 o 
  -7   7   3      179.60      154.13     22.59 o 
  -6   7   3       53.39       46.03     15.63 o 
  -5   7   3     1305.17     1322.21     58.33 o 
  -4   7   3      316.04      315.49     15.97 o 
  -3   7   3      281.06      248.53     16.08 o 
  -2   7   3     2456.40     2626.29     58.77 o 
  -1   7   3      390.84      370.66     17.45 o 
   0   7   3      848.06      799.85     28.83 o 
   1   7   3     1331.12     1346.19     45.19 o 
   2   7   3      512.95      516.50     28.64 o 
   3   7   3       74.92       65.09     18.23 o 
   4   7   3      525.36      527.37     40.07 o 
   5   7   3      141.66      127.40     35.15 o 
 -11   8   3      416.33      424.84     58.28 o 
 -10   8   3      377.82      359.71     50.29 o 
  -9   8   3        6.35        9.82     25.70 o 
  -8   8   3     1270.90     1223.25     90.63 o 
  -7   8   3     1512.29     1520.53    129.76 o 
  -6   8   3      248.42      231.07     23.69 o 
  -5   8   3     1234.44     1167.69     48.56 o 
  -4   8   3      689.67      681.97     24.51 o 
  -3   8   3      135.57      121.74     13.34 o 
  -2   8   3     2815.86     3028.21     53.00 o 
  -1   8   3      954.38      922.54     28.07 o 
   0   8   3      770.63      714.91     72.83 o 
   1   8   3      564.58      586.47     50.17 o 
   2   8   3      318.50      323.94     38.60 o 
   3   8   3        9.60       13.38     16.85 o 
   4   8   3      143.05      139.59     82.44 o 
 -11   9   3       58.47       70.92     33.05 o 
 -10   9   3       41.87       58.47     26.78 o 
  -9   9   3      235.63      252.69     39.68 o 
  -8   9   3      700.24      679.19     89.57 o 
  -7   9   3      548.44      540.33     65.97 o 
  -6   9   3      356.11      304.68     26.32 o 
  -5   9   3     1464.86     1457.38     67.13 o 
  -4   9   3     1342.55     1300.66     72.94 o 
  -3   9   3       37.80       32.42      8.23 o 
  -2   9   3     1238.28     1249.47     31.60 o 
  -1   9   3      263.11      247.50     17.13 o 
   0   9   3      182.24      186.38     24.87 o 
   1   9   3      345.37      375.88     32.89 o 
   2   9   3       58.41       44.33     57.34 o 
 -10  10   3      164.17      179.75     38.44 o 
  -9  10   3       37.95       47.10     21.87 o 
  -8  10   3      620.93      645.38     58.48 o 
  -7  10   3      764.09      742.44     82.32 o 
  -6  10   3       95.41       85.47     24.21 o 
  -5  10   3     1578.09     1512.61    212.26 o 
  -4  10   3      352.10      336.77     30.71 o 
  -3  10   3       78.83       65.33      9.61 o 
  -2  10   3      530.47      566.66     34.97 o 
  -1  10   3      158.40      148.14     21.68 o 
   0  10   3        1.09        7.03     24.06 o 
   1  10   3      377.62      362.49     71.22 o 
  -9  11   3       65.16       75.56     28.72 o 
  -8  11   3      333.23      347.49     44.79 o 
  -7  11   3      124.95      126.05     36.00 o 
  -6  11   3       39.74       37.47     17.63 o 
  -5  11   3      485.86      495.14     44.47 o 
  -4  11   3      100.96      110.93     21.51 o 
  -2  11   3      237.05      247.38     35.99 o 
  -1  11   3      280.96      220.67     49.67 o 
  -7  12   3      116.62      115.68     34.44 o 
  -6  12   3       87.98       89.87     27.58 o 
   1 -12   4      179.95      172.16     36.71 o 
   3 -12   4      187.27      215.90     38.75 o 
   4 -12   4      151.98      151.23     29.84 o 
  -1 -11   4       23.57       21.57     23.11 o 
   0 -11   4      262.00      270.66     47.24 o 
   1 -11   4      125.79      126.15     30.79 o 
   2 -11   4        0.16        1.64     17.90 o 
   3 -11   4      403.08      448.53     61.02 o 
   4 -11   4      159.29      200.08     37.00 o 
   5 -11   4       15.28       14.73     12.71 o 
   6 -11   4      481.47      515.70     39.70 o 
   8 -11   4        0.04        2.79      9.05 o 
   9 -11   4      112.30      113.27     37.92 o 
  10 -11   4      415.34      445.39     54.18 o 
  -2 -10   4       21.49       28.98     22.15 o 
  -1 -10   4       75.18       76.36     33.16 o 
   0 -10   4      636.48      658.80     82.17 o 
   1 -10   4      201.00      209.98     38.01 o 
   2 -10   4      114.24      113.90     30.11 o 
   3 -10   4      965.08      945.62     61.64 o 
   4 -10   4      292.22      281.28     14.85 o 
   5 -10   4      103.55       85.59     13.14 o 
   6 -10   4      737.73      801.81     47.13 o 
   7 -10   4      852.45      861.96     51.98 o 
   8 -10   4        1.94        3.37      9.24 o 
   9 -10   4      222.06      248.70     43.82 o 
  10 -10   4      284.74      322.40     51.33 o 
  -4  -9   4        2.34        6.64     27.43 o 
  -3  -9   4      177.81      180.50     40.39 o 
  -2  -9   4      264.71      247.44     45.13 o 
  -1  -9   4        0.64        4.04     36.09 o 
   0  -9   4      629.89      636.95     61.52 o 
   1  -9   4     1161.76     1165.94    107.47 o 
   2  -9   4       25.86       28.22     24.37 o 
   3  -9   4     1338.81     1312.86     83.76 o 
   4  -9   4     1343.35     1387.92     74.61 o 
   5  -9   4       10.47        8.96      6.22 o 
   6  -9   4     1476.27     1538.13     75.47 o 
   7  -9   4      880.61      850.46     36.06 o 
   8  -9   4        7.56        7.99     11.26 o 
   9  -9   4      449.76      477.41     57.39 o 
  10  -9   4      334.11      339.88     67.49 o 
  11  -9   4        1.57        2.50     14.05 o 
  -5  -8   4      192.80      178.89     44.26 o 
  -4  -8   4       29.25       31.49     25.81 o 
  -3  -8   4      395.53      436.25     72.97 o 
  -2  -8   4      233.75      249.31     50.35 o 
  -1  -8   4        3.81        4.81     30.51 o 
   0  -8   4      255.29      255.22     26.97 o 
   1  -8   4     3067.15     3346.79    143.88 o 
   2  -8   4        4.14        5.49     18.67 o 
   3  -8   4     1821.71     1727.44     64.86 o 
   4  -8   4     2159.34     2194.57     55.01 o 
   5  -8   4      104.14       88.48     13.73 o 
   6  -8   4     1221.87     1224.78     44.65 o 
   7  -8   4      410.64      402.10     24.88 o 
   8  -8   4       45.88       36.77     11.92 o 
   9  -8   4      412.59      459.64     63.09 o 
  10  -8   4      317.84      343.98     46.44 o 
  -6  -7   4      224.47      237.90     51.16 o 
  -5  -7   4      224.30      197.05     42.47 o 
  -4  -7   4       43.63       33.82      7.24 o 
  -3  -7   4      450.06      469.83     61.44 o 
  -2  -7   4      631.94      623.88     61.51 o 
  -1  -7   4       29.50       24.85     13.44 o 
   0  -7   4      546.45      516.53     40.51 o 
   1  -7   4     1237.20     1308.14     73.31 o 
   2  -7   4       92.18       92.19      6.19 o 
   3  -7   4      948.89      902.19     27.54 o 
   4  -7   4      537.49      508.26     20.04 o 
   5  -7   4       74.97       73.70     12.91 o 
   6  -7   4      626.34      602.39     36.25 o 
   7  -7   4      352.01      342.62     24.28 o 
   8  -7   4        0.71        3.39      7.21 o 
   9  -7   4      431.03      431.95     41.02 o 
  10  -7   4      275.84      299.61     44.75 o 
  11  -7   4        1.47        1.54     13.76 o 
  -7  -6   4       79.55       88.31     39.53 o 
  -5  -6   4      244.44      282.84     30.17 o 
  -4  -6   4       43.38       38.62      8.16 o 
  -3  -6   4     1029.45     1053.15     46.56 o 
  -2  -6   4     1089.57     1065.35     48.98 o 
  -1  -6   4      104.82       99.88     21.59 o 
   0  -6   4     1737.39     1938.69    114.06 o 
   1  -6   4      510.81      477.42     49.64 o 
   2  -6   4       80.27       78.64      7.30 o 
   3  -6   4     2218.72     2426.67     71.28 o 
   4  -6   4      229.97      238.40     22.99 o 
   5  -6   4        8.93        6.74      7.87 o 
   6  -6   4     1333.16     1343.05     42.60 o 
   7  -6   4     1924.32     2008.26     54.86 o 
   8  -6   4       22.32       15.85     10.47 o 
   9  -6   4      869.36      854.66     68.35 o 
  10  -6   4       88.13       93.55     73.39 o 
  11  -6   4        1.87        7.51     17.71 o 
  -7  -5   4        0.08        0.55      8.81 o 
  -6  -5   4      246.17      178.00     38.87 o 
  -5  -5   4      352.76      358.73     25.05 o 
  -4  -5   4        0.17        1.19      5.93 o 
  -3  -5   4     2641.81     2736.86     58.09 o 
  -2  -5   4      966.10      921.09     22.42 o 
  -1  -5   4      116.14       93.67     17.88 o 
   0  -5   4     2730.89     3020.66     97.10 o 
   1  -5   4      815.81      740.41     15.90 o 
   2  -5   4       26.17       25.78      5.64 o 
   3  -5   4      104.46       95.55     11.24 o 
   4  -5   4        3.23        6.11     12.30 o 
   5  -5   4      242.73      226.55     30.30 o 
   6  -5   4      212.65      220.27     18.70 o 
   7  -5   4     2075.29     2194.83     58.48 o 
   8  -5   4        2.45        3.49      8.80 o 
   9  -5   4      551.96      531.44     33.95 o 
  10  -5   4      498.71      540.64     63.30 o 
  11  -5   4       27.83       13.10     18.39 o 
  -8  -4   4      222.35      226.01     27.43 o 
  -7  -4   4       28.21       26.73     11.31 o 
  -6  -4   4      430.06      448.60     25.67 o 
  -5  -4   4     1348.18     1352.44     50.70 o 
  -4  -4   4       77.34       73.19      9.90 o 
  -3  -4   4     3496.05     3884.16     64.91 o 
  -2  -4   4      860.49      794.59     30.68 o 
  -1  -4   4      464.90      430.72     12.01 o 
   0  -4   4     1398.41     1331.03     28.37 o 
   1  -4   4     7702.84     6834.13    127.11 o 
   2  -4   4      128.97      114.12     10.60 o 
   3  -4   4     6772.88     7017.94    350.46 o 
   4  -4   4     3645.09     4172.23     97.65 o 
   5  -4   4       52.75       37.83     13.07 o 
   6  -4   4     1107.64     1109.26     36.28 o 
   7  -4   4     2157.48     1347.94     71.01 o 
   8  -4   4       28.78       30.29     15.20 o 
   9  -4   4      531.38      536.44     51.50 o 
  10  -4   4      450.79      483.00     58.94 o 
  11  -4   4       34.08       37.27     30.82 o 
  -9  -3   4      242.20      237.44     28.88 o 
  -8  -3   4       71.66       75.51     18.71 o 
  -7  -3   4       50.22       50.65     14.28 o 
  -6  -3   4      265.40      246.52     19.52 o 
  -5  -3   4     2286.62     2210.46    114.49 o 
  -4  -3   4       17.87       15.52      6.35 o 
  -3  -3   4     1954.55     2051.87     34.29 o 
  -2  -3   4     1851.95     1854.62     35.32 o 
  -1  -3   4      178.67      187.20     11.93 o 
   0  -3   4     5687.88     5533.65    254.69 o 
   1  -3   4    10585.78     9243.03    450.10 o 
   2  -3   4       74.43       66.65      9.68 o 
   3  -3   4     6961.78     6801.52    460.39 o 
   4  -3   4     6496.68     8048.32    166.79 o 
   5  -3   4      873.93      815.75     30.43 o 
   6  -3   4      817.51      798.87     31.42 o 
   7  -3   4      693.70      709.96     30.31 o 
   8  -3   4        3.85        5.90     12.41 o 
   9  -3   4       97.76      112.30     38.30 o 
  10  -3   4      169.18      194.98     44.83 o 
  11  -3   4        2.91       10.39     25.51 o 
  -9  -2   4      289.17      275.62     30.66 o 
  -8  -2   4       18.78       20.82     11.42 o 
  -7  -2   4      420.53      386.68     28.04 o 
  -6  -2   4      910.62      907.69     29.86 o 
  -5  -2   4       34.68       39.13     11.07 o 
  -4  -2   4      191.24      162.25     13.19 o 
  -3  -2   4     2850.14     3129.26     53.87 o 
  -2  -2   4     7079.18     8310.89    170.29 o 
  -1  -2   4      353.77      344.70     20.98 o 
   0  -2   4     5449.76     4963.41    261.59 o 
   1  -2   4     1761.86     1868.89     33.88 o 
   2  -2   4     1344.82     1391.30     32.75 o 
   3  -2   4     4386.34     5202.97    418.73 o 
   4  -2   4     3899.45     4332.06     83.95 o 
   5  -2   4       25.06       33.67      9.51 o 
   6  -2   4     2732.98     2664.81    158.37 o 
   7  -2   4      180.54      154.89     23.36 o 
   8  -2   4       12.50       14.44     18.20 o 
   9  -2   4      206.98      210.97     44.11 o 
  10  -2   4      130.11      153.38     38.13 o 
 -10  -1   4        1.43        4.38     12.11 o 
  -9  -1   4      192.43      205.96     26.96 o 
  -8  -1   4      369.65      359.04     30.25 o 
  -7  -1   4      154.53      139.48     13.88 o 
  -6  -1   4      625.34      589.40     25.43 o 
  -5  -1   4      570.95      527.75     23.12 o 
  -4  -1   4      539.07      512.76     18.39 o 
  -3  -1   4     3954.32     4399.16     57.83 o 
  -2  -1   4     6618.33     6561.10    168.16 o 
  -1  -1   4      243.17      238.01     17.05 o 
   0  -1   4      738.58      682.56     22.28 o 
   1  -1   4     2846.31     3110.28     60.37 o 
   2  -1   4       54.79       52.70     11.84 o 
   3  -1   4     5022.91     5732.24     83.55 o 
   4  -1   4      509.59      455.64     20.98 o 
   5  -1   4       29.70       34.07     12.05 o 
   6  -1   4      694.88      652.26     31.06 o 
   7  -1   4     1088.07      995.62     51.85 o 
   8  -1   4       51.30       45.00     21.78 o 
   9  -1   4      377.03      405.31     56.61 o 
  10  -1   4      124.49      167.82     47.48 o 
 -10   0   4        4.33       10.88     23.97 o 
  -9   0   4      440.25      446.53     43.43 o 
  -8   0   4     1420.52     1424.36     88.67 o 
  -7   0   4       19.30       14.56      7.48 o 
  -6   0   4     1148.97     1116.88     31.18 o 
  -5   0   4      489.93      431.44     22.21 o 
  -4   0   4        0.20        4.96      6.34 o 
  -3   0   4     1474.59     1451.31     32.91 o 
  -2   0   4       64.78       45.19     16.13 o 
  -1   0   4      187.46      176.91     16.12 o 
   0   0   4      662.65      598.90     22.80 o 
   1   0   4     4324.79     4923.81    111.55 o 
   2   0   4      687.58      695.59     25.78 o 
   3   0   4     2660.69     2634.83     57.20 o 
   4   0   4      611.55      519.41     26.32 o 
   5   0   4        3.20        9.13      8.62 o 
   6   0   4      340.95      314.21     21.69 o 
   7   0   4     1720.10     1840.98     81.87 o 
   8   0   4        2.64        4.96     10.31 o 
   9   0   4      239.86      257.10     34.04 o 
  10   0   4      224.57      249.59     45.64 o 
 -11   1   4      127.73      112.56     26.15 o 
 -10   1   4       40.41       39.89     17.16 o 
  -9   1   4      671.23      627.86     54.34 o 
  -8   1   4     1408.43     1378.39     45.83 o 
  -7   1   4       56.98       57.21     10.61 o 
  -6   1   4     2044.19     2096.96     44.51 o 
  -5   1   4     2738.15     2917.57     55.39 o 
  -4   1   4       74.12       65.92     11.37 o 
  -3   1   4     4269.31     5164.12    119.47 o 
  -2   1   4      189.81      151.08     15.47 o 
  -1   1   4        4.12        4.26     13.96 o 
   0   1   4     1080.00      948.17     28.28 o 
   1   1   4     2857.54     2987.19     53.38 o 
   2   1   4      190.24      199.42     15.64 o 
   3   1   4     1763.22     1769.78     46.13 o 
   4   1   4     2169.80     2173.30     50.63 o 
   5   1   4        1.15        2.77      7.21 o 
   6   1   4      857.44      819.51     50.12 o 
   7   1   4     1149.81     1143.19     58.68 o 
   8   1   4        0.47        1.84     12.30 o 
   9   1   4      215.53      216.09     29.88 o 
 -11   2   4      287.30      268.57     29.67 o 
 -10   2   4       13.75        5.87     14.15 o 
  -9   2   4      632.26      595.49     27.53 o 
  -8   2   4     1208.20     1203.18     45.39 o 
  -7   2   4       57.15       51.27     14.42 o 
  -6   2   4     2874.25     3060.67     65.61 o 
  -5   2   4     2619.74     2822.51     51.50 o 
  -4   2   4       86.12       80.59     11.94 o 
  -3   2   4     3032.90     3298.09     69.74 o 
  -2   2   4     4958.80     6317.59    105.69 o 
  -1   2   4       68.84       68.96     12.11 o 
   0   2   4     9318.14     9125.41    126.10 o 
   1   2   4     3915.39     4277.79     87.58 o 
   2   2   4       87.20       97.59     12.97 o 
   3   2   4     2267.61     2333.33     59.98 o 
   4   2   4     2165.89     2162.85     76.38 o 
   5   2   4       39.04       27.45     11.72 o 
   6   2   4      781.78      741.11     55.22 o 
   7   2   4      293.31      291.83     36.27 o 
   8   2   4        2.84        7.08     16.90 o 
   9   2   4      313.13      288.05     38.33 o 
 -11   3   4      115.22      140.08     28.91 o 
 -10   3   4       34.46       31.79     12.49 o 
  -9   3   4      441.17      441.33     30.90 o 
  -8   3   4     1183.31     1173.19     54.14 o 
  -7   3   4      316.02      291.89     20.35 o 
  -6   3   4     1860.46     1856.32     45.51 o 
  -5   3   4     1806.61     1701.88     84.45 o 
  -4   3   4      197.98      185.43     13.45 o 
  -3   3   4     1518.41     1392.37     46.46 o 
  -1   3   4       69.56       66.21     12.20 o 
   0   3   4     2188.28     2219.26     49.16 o 
   1   3   4     1715.78     1694.94     37.12 o 
   2   3   4      468.28      456.65     23.10 o 
   3   3   4     1753.70     1767.98     44.82 o 
   4   3   4      962.43      932.27     31.27 o 
   5   3   4       31.49       31.50     12.80 o 
   6   3   4       72.61       83.80     24.98 o 
   7   3   4      463.13      465.37     39.09 o 
 -11   4   4       64.53       91.23     21.32 o 
 -10   4   4      217.45      201.59     24.15 o 
  -9   4   4      521.40      547.64     30.84 o 
  -8   4   4      400.81      395.02     26.68 o 
  -7   4   4      451.95      398.56     25.57 o 
  -6   4   4      769.92      732.06     25.54 o 
  -5   4   4     2744.11     2952.84     79.96 o 
  -4   4   4      300.01      301.96     24.40 o 
  -3   4   4     3673.20     4010.09     74.39 o 
  -2   4   4     5923.24     7431.41    105.82 o 
  -1   4   4       44.66       45.76      9.48 o 
   0   4   4     2677.01     2875.80     49.23 o 
   1   4   4     2466.88     2544.91     52.36 o 
   2   4   4        0.79        2.77      8.94 o 
   3   4   4     1779.33     1809.05     48.94 o 
   4   4   4      319.08      314.63     21.22 o 
   5   4   4       16.82       15.15     12.08 o 
   6   4   4       91.17       92.70     24.52 o 
   7   4   4      284.87      293.28     33.16 o 
 -11   5   4      125.37      119.87     38.22 o 
 -10   5   4        0.29        4.52      7.21 o 
  -9   5   4      312.83      315.86     20.56 o 
  -8   5   4      123.70      129.07     13.75 o 
  -7   5   4        0.02        2.97      8.37 o 
  -6   5   4     1161.86     1150.86     28.87 o 
  -5   5   4     1527.86     1569.96     29.09 o 
  -4   5   4        9.37       11.58      9.92 o 
  -3   5   4     4721.24     5448.52    102.13 o 
  -2   5   4     2611.69     2779.11     61.69 o 
  -1   5   4      133.13      116.64     13.56 o 
   0   5   4       80.85      100.07     14.38 o 
   1   5   4      682.18      674.70     26.64 o 
   2   5   4      637.82      571.06     24.95 o 
   3   5   4      141.41      144.06     18.02 o 
   4   5   4      407.40      390.02     27.26 o 
   5   5   4        7.19        5.59     13.30 o 
   6   5   4      225.59      241.66     38.33 o 
 -11   6   4      225.65      193.85     38.89 o 
 -10   6   4       26.67       21.57     17.82 o 
  -9   6   4     1111.82     1237.92    131.40 o 
  -8   6   4      314.34      325.47     39.99 o 
  -7   6   4       42.32       33.53     20.14 o 
  -6   6   4     1301.74     1288.03     20.89 o 
  -5   6   4      925.21      919.84     23.73 o 
  -4   6   4        0.36        4.71      9.16 o 
  -3   6   4     1711.75     1776.38     39.55 o 
  -2   6   4      953.66      921.09     29.54 o 
  -1   6   4        9.81        7.69      7.00 o 
   0   6   4     1056.54     1015.63     28.52 o 
   1   6   4     1207.45     1212.03     39.80 o 
   2   6   4        2.48        3.61      6.63 o 
   3   6   4      780.61      765.43     49.18 o 
   4   6   4      582.41      560.56     50.76 o 
   5   6   4        5.18        5.69     10.20 o 
 -11   7   4      605.43      592.79     68.66 o 
 -10   7   4       88.36       60.85     24.11 o 
  -9   7   4      790.72      837.58     97.14 o 
  -8   7   4     2791.09     2794.03    218.68 o 
  -7   7   4      103.86      103.85     30.60 o 
  -6   7   4     1794.36     1716.39    197.62 o 
  -5   7   4      637.39      657.50     22.46 o 
  -4   7   4       21.09       20.50      7.85 o 
  -3   7   4      629.79      645.19     24.93 o 
  -2   7   4     1744.65     1797.88     46.44 o 
  -1   7   4      209.76      198.24     15.45 o 
   0   7   4     1922.53     2030.74     57.76 o 
   1   7   4     1215.37     1232.58     79.94 o 
   2   7   4       54.43       49.82     19.33 o 
   3   7   4      231.92      209.30     31.31 o 
   4   7   4      924.00      978.29     68.35 o 
 -11   8   4      309.58      342.61     52.13 o 
 -10   8   4        0.56       10.78     24.93 o 
  -9   8   4      350.08      333.95     52.50 o 
  -8   8   4      775.58      754.00     86.63 o 
  -7   8   4      325.51      279.35     40.96 o 
  -6   8   4     1066.74     1113.70    100.09 o 
  -5   8   4      581.14      593.73     21.74 o 
  -4   8   4        5.14        6.76      6.63 o 
  -3   8   4      814.98      798.59     29.81 o 
  -2   8   4     1416.11     1413.75     54.58 o 
  -1   8   4        2.31        3.84      6.91 o 
   0   8   4      547.76      548.67     37.57 o 
   1   8   4      656.79      647.31     42.25 o 
   2   8   4        0.07        2.73      8.75 o 
   3   8   4      521.05      532.30     41.71 o 
 -11   9   4      238.44      287.29     48.95 o 
 -10   9   4        0.40        2.89     18.48 o 
  -9   9   4      174.63      179.25     32.08 o 
  -8   9   4      828.62      844.67    100.90 o 
  -7   9   4       11.88       11.74     14.63 o 
  -6   9   4     1189.46     1206.97    123.11 o 
  -5   9   4     1096.68     1030.19     29.26 o 
  -4   9   4        0.13        3.89      7.26 o 
  -3   9   4      821.19      787.35     47.71 o 
  -2   9   4      504.24      504.69     34.25 o 
  -1   9   4       85.79       81.32     13.34 o 
   0   9   4      575.05      569.55     38.41 o 
   1   9   4      401.49      437.73     37.65 o 
   2   9   4        0.21        2.89     16.17 o 
 -10  10   4        3.96       12.51     24.93 o 
  -9  10   4      173.81      180.86     34.78 o 
  -8  10   4      389.39      400.54     48.36 o 
  -7  10   4       16.83       12.52     15.31 o 
  -6  10   4      396.74      380.34     42.84 o 
  -5  10   4      427.09      420.31     60.57 o 
  -4  10   4       24.80       35.34     22.05 o 
  -3  10   4      463.40      452.81     42.91 o 
  -2  10   4      467.09      475.81     44.07 o 
  -1  10   4       35.61       27.26     25.91 o 
   0  10   4      261.17      293.57     42.59 o 
  -9  11   4      333.61      349.52     49.53 o 
  -8  11   4      306.58      323.60     44.96 o 
  -7  11   4       17.72       11.17     12.81 o 
  -6  11   4      245.34      252.48     36.97 o 
  -5  11   4      573.57      581.36     58.10 o 
  -4  11   4       15.44       15.69     12.80 o 
  -3  11   4      157.75      153.65     27.72 o 
   1 -12   5       60.53       66.20     39.70 o 
   2 -12   5       40.86       53.08     29.09 o 
   3 -12   5      155.31      160.12     33.70 o 
   4 -12   5      162.49      176.28     34.58 o 
  -1 -11   5      252.13      246.26     48.57 o 
   0 -11   5      122.10      142.05     50.86 o 
   1 -11   5       38.10       35.64     25.33 o 
   2 -11   5      317.35      348.54     47.99 o 
   3 -11   5      398.91      393.74     46.63 o 
   4 -11   5       70.09       62.18     21.98 o 
   5 -11   5      346.58      349.33     39.30 o 
   6 -11   5      211.40      253.24     28.48 o 
   7 -11   5       56.66       59.94     19.47 o 
   8 -11   5       83.51       99.80     34.33 o 
   9 -11   5      381.19      460.18     56.09 o 
  -2 -10   5       34.39       27.06     26.68 o 
  -1 -10   5      150.72      152.58     39.79 o 
   0 -10   5      696.90      744.82     77.57 o 
   1 -10   5      118.82      103.37     29.44 o 
   2 -10   5      686.28      656.84     80.37 o 
   3 -10   5      793.89      849.02     94.54 o 
   4 -10   5       45.32       45.26      5.32 o 
   5 -10   5      264.30      250.85     16.66 o 
   6 -10   5      804.95      807.91     48.36 o 
   7 -10   5      202.95      189.98     17.46 o 
   8 -10   5      219.02      228.40     36.37 o 
   9 -10   5      603.59      675.66     72.29 o 
  10 -10   5      125.01      134.33     45.84 o 
  -4  -9   5       53.17       52.51     33.14 o 
  -3  -9   5      377.33      403.74     62.89 o 
  -2  -9   5       13.81       13.48     35.72 o 
  -1  -9   5      191.09      214.85     49.70 o 
   0  -9   5     1658.36     1729.92     97.55 o 
   1  -9   5       17.23       14.44     16.27 o 
   2  -9   5     1015.32     1029.71     98.48 o 
   3  -9   5     1098.33     1187.17     75.83 o 
   4  -9   5      166.93      152.80     11.22 o 
   5  -9   5      125.30      132.83     16.91 o 
   6  -9   5     2231.34     2385.38    104.79 o 
   7  -9   5      232.18      212.75     16.15 o 
   8  -9   5      470.77      510.91     45.32 o 
   9  -9   5      395.13      435.92     53.81 o 
  10  -9   5       95.86      103.78     37.61 o 
  -5  -8   5        0.10        3.56     19.92 o 
  -4  -8   5      121.84      124.11     46.03 o 
  -3  -8   5      262.01      286.95     57.04 o 
  -2  -8   5       17.49       16.56     22.43 o 
  -1  -8   5      352.59      363.62     55.08 o 
   0  -8   5     1651.97     1739.36    101.62 o 
   1  -8   5      118.52      113.76     31.00 o 
   2  -8   5      738.95      705.86     56.26 o 
   3  -8   5      575.56      548.54     19.38 o 
   4  -8   5      323.15      276.75     15.16 o 
   5  -8   5      258.64      241.71     16.64 o 
   6  -8   5     1520.52     1639.03     47.87 o 
   7  -8   5      124.78      125.53     17.87 o 
   8  -8   5      126.09      145.45     17.43 o 
   9  -8   5      181.65      224.93     46.49 o 
  10  -8   5      175.79      182.82     44.25 o 
  11  -8   5      108.67      138.53     44.47 o 
  -6  -7   5      233.95      249.26     49.14 o 
  -5  -7   5        0.41        4.04     25.02 o 
  -4  -7   5      621.74      658.29     92.12 o 
  -3  -7   5      237.96      243.73     45.51 o 
  -2  -7   5       41.11       38.35     30.74 o 
  -1  -7   5      177.70      159.53     35.60 o 
   0  -7   5      491.89      504.42     52.27 o 
   1  -7   5      527.65      498.85     48.64 o 
   2  -7   5      915.03      893.30     28.65 o 
   3  -7   5     1938.39     2009.53     48.93 o 
   4  -7   5       26.89       26.22      8.65 o 
   5  -7   5     1727.07     1769.28     54.02 o 
   6  -7   5     1037.97     1097.73     47.47 o 
   7  -7   5      293.04      276.46     22.64 o 
   8  -7   5      317.18      303.32     26.22 o 
   9  -7   5      565.80      570.52     48.18 o 
  10  -7   5       40.68       51.63     25.05 o 
  11  -7   5      157.99      170.06     42.88 o 
  -7  -6   5       34.81       38.33     33.32 o 
  -6  -6   5      389.62      397.98     59.61 o 
  -5  -6   5       72.21       85.62     14.61 o 
  -4  -6   5      724.05      746.55     24.94 o 
  -3  -6   5      284.67      301.55     12.32 o 
  -2  -6   5       37.10       34.22     13.89 o 
  -1  -6   5      321.18      303.20     46.00 o 
   0  -6   5     1036.60     1065.00     70.34 o 
   1  -6   5     1487.01     1469.39     43.56 o 
   2  -6   5      754.84      771.39     23.46 o 
   3  -6   5      712.25      674.75     23.82 o 
   4  -6   5        1.28        7.60     20.50 o 
   5  -6   5       57.71       62.75     14.51 o 
   6  -6   5      511.43      546.29     26.78 o 
   7  -6   5       19.27       14.88      9.36 o 
   8  -6   5      353.86      340.52     32.40 o 
   9  -6   5      499.56      513.81     46.35 o 
  10  -6   5      130.58      137.27     35.52 o 
  11  -6   5        8.98       11.26     15.50 o 
  -7  -5   5      202.22      195.58     42.35 o 
  -6  -5   5      509.91      510.37     45.35 o 
  -5  -5   5      159.05      135.51     20.93 o 
  -4  -5   5      535.15      546.20     25.16 o 
  -3  -5   5     2384.11     2325.81    107.76 o 
  -2  -5   5       91.39       80.12      7.88 o 
  -1  -5   5      841.53      819.10     20.29 o 
   0  -5   5     1311.82     1319.22     21.96 o 
   1  -5   5      655.33      616.87     18.30 o 
   2  -5   5       67.79       71.32     10.02 o 
   3  -5   5     2999.21     3415.69    196.31 o 
   4  -5   5      392.77      381.20     28.05 o 
   5  -5   5     1497.46     1499.24     52.42 o 
   6  -5   5     3317.16     3549.32     76.36 o 
   7  -5   5      256.57      218.13     18.39 o 
   8  -5   5      802.82      779.89     84.35 o 
   9  -5   5      662.20      663.78     56.16 o 
  10  -5   5       84.72       77.34     27.48 o 
  11  -5   5       65.07       62.16     32.67 o 
  -8  -4   5        3.78        4.93     10.68 o 
  -7  -4   5      113.84      111.57     19.42 o 
  -6  -4   5      948.69      947.18     58.39 o 
  -5  -4   5     1583.73     1608.51     47.44 o 
  -4  -4   5      199.69      163.26     13.26 o 
  -3  -4   5     4133.88     4540.88    126.64 o 
  -2  -4   5      129.01      114.87     15.33 o 
  -1  -4   5      436.69      408.47     15.13 o 
   0  -4   5     2019.61     2029.92     41.36 o 
   1  -4   5      335.22      297.13     16.22 o 
   2  -4   5     3668.04     4118.21     93.12 o 
   3  -4   5     4874.28     5592.02    180.27 o 
   4  -4   5      728.52      745.42     34.18 o 
   5  -4   5      394.26      368.21     24.16 o 
   6  -4   5     2821.69     2926.82     77.94 o 
   7  -4   5      307.03      289.13     25.22 o 
   8  -4   5      148.21      140.66     21.79 o 
   9  -4   5      398.56      440.07     65.51 o 
  10  -4   5       87.29       81.49     30.09 o 
  11  -4   5       88.29       96.23     43.87 o 
  -9  -3   5      174.43      175.07     28.60 o 
  -8  -3   5       47.87       48.87     27.02 o 
  -7  -3   5      473.85      461.64     34.51 o 
  -6  -3   5      594.16      602.09     36.38 o 
  -5  -3   5       51.18       47.70     13.32 o 
  -4  -3   5     1553.64     1639.37     38.14 o 
  -3  -3   5     1484.01     1531.18     36.99 o 
  -2  -3   5       38.05       38.16      8.52 o 
  -1  -3   5      951.40      938.64     23.80 o 
   0  -3   5     7897.54     7860.98    115.51 o 
   1  -3   5      551.26      488.98     20.70 o 
   2  -3   5     4750.04     5552.69     94.26 o 
   3  -3   5     1139.28     1018.80     37.69 o 
   4  -3   5     1147.05     1125.85     43.23 o 
   5  -3   5      403.28      366.51     23.80 o 
   6  -3   5     1529.34     1498.88     49.48 o 
   7  -3   5      629.57      598.33     40.27 o 
   8  -3   5      396.75      373.84     53.20 o 
   9  -3   5      342.86      362.85     57.64 o 
  10  -3   5       51.46       74.58     40.18 o 
  -9  -2   5      228.57      245.55     29.72 o 
  -8  -2   5        0.11        1.71     12.20 o 
  -7  -2   5      275.92      267.97     23.66 o 
  -6  -2   5      287.81      283.21     21.46 o 
  -5  -2   5        1.10        4.19      8.22 o 
  -4  -2   5     1240.50     1231.88     32.74 o 
  -3  -2   5     4115.78     4760.78     66.67 o 
  -2  -2   5      820.82      803.88     25.15 o 
  -1  -2   5     1994.10     2115.98     40.47 o 
   1  -2   5     1478.33     1471.86     38.00 o 
   2  -2   5     1913.21     1967.18     48.52 o 
   3  -2   5     1732.50     1658.23     51.45 o 
   4  -2   5      433.42      416.07     20.13 o 
   5  -2   5      271.70      278.70     21.52 o 
   6  -2   5      571.94      595.89     30.91 o 
   7  -2   5      689.99      623.44     41.29 o 
   8  -2   5      131.07      152.58     34.38 o 
   9  -2   5      359.40      417.67     57.27 o 
  10  -2   5       48.42       56.65     30.64 o 
 -10  -1   5      235.28      252.76     30.67 o 
  -9  -1   5      294.05      298.93     29.71 o 
  -8  -1   5       19.26       13.81     12.32 o 
  -7  -1   5      353.49      337.76     23.31 o 
  -6  -1   5      551.38      566.26     24.23 o 
  -5  -1   5       18.73       17.22      7.92 o 
  -4  -1   5     1298.86     1293.74     34.72 o 
  -3  -1   5     1592.15     1581.64     41.29 o 
  -2  -1   5       66.28       72.72     12.49 o 
  -1  -1   5     1610.08     1638.13     41.98 o 
   0  -1   5     3749.73     4240.50     76.24 o 
   1  -1   5      964.38      927.63     30.90 o 
   2  -1   5      767.06      755.90     45.58 o 
   3  -1   5     3738.92     4069.22    144.06 o 
   4  -1   5      172.95      155.22     17.30 o 
   5  -1   5       37.48       35.37     13.78 o 
   6  -1   5      670.82      630.04     28.89 o 
   7  -1   5      218.80      219.69     36.99 o 
   8  -1   5       35.88       43.93     25.05 o 
   9  -1   5      292.93      311.61     50.48 o 
  10  -1   5       69.53       77.49     32.00 o 
 -10   0   5      132.56      146.65     27.05 o 
  -9   0   5      542.59      506.29     46.34 o 
  -8   0   5       69.59       68.45     19.20 o 
  -7   0   5     1045.23     1013.04     41.58 o 
  -6   0   5      551.74      533.78     23.48 o 
  -5   0   5      559.47      524.80     27.73 o 
  -4   0   5      656.11      625.61     24.33 o 
  -3   0   5     3712.86     4117.11     78.31 o 
  -2   0   5     1069.40     1114.94     36.91 o 
  -1   0   5     2097.08     2170.72     59.08 o 
   0   0   5     3183.34     3513.20     68.96 o 
   1   0   5      858.29      803.33     30.47 o 
   2   0   5     1056.08     1029.18     47.31 o 
   3   0   5     3172.97     3575.61    104.49 o 
   4   0   5       51.31       41.23     12.67 o 
   5   0   5      124.94      114.18     14.90 o 
   6   0   5     1696.23     1642.82    104.42 o 
   7   0   5      230.25      219.70     39.99 o 
   8   0   5      327.08      292.46     48.69 o 
   9   0   5      309.92      316.70     48.94 o 
 -11   1   5      110.37      100.85     24.34 o 
 -10   1   5       74.21       76.76     18.76 o 
  -9   1   5     1276.72     1284.52     67.73 o 
  -8   1   5      231.84      198.46     20.47 o 
  -7   1   5      887.20      832.62     33.42 o 
  -6   1   5     1035.52     1014.10     34.64 o 
  -5   1   5     1474.99     1553.97     44.80 o 
  -4   1   5      798.34      802.96     27.46 o 
  -3   1   5     3745.41     4290.13    100.56 o 
  -2   1   5      451.10      437.90     25.64 o 
  -1   1   5     2428.04     2752.71     90.31 o 
   0   1   5     7693.35     8442.31    135.74 o 
   1   1   5      966.04      908.70     28.56 o 
   2   1   5     3942.85     4513.51    142.58 o 
   3   1   5     3405.68     3381.98    328.72 o 
   4   1   5      170.92      151.83     15.94 o 
   5   1   5      627.48      531.72     28.56 o 
   6   1   5     2131.03     1965.53    109.06 o 
   7   1   5       55.31       50.02     20.62 o 
   8   1   5      613.30      540.34     60.81 o 
   9   1   5      149.21      158.25     39.97 o 
 -11   2   5       33.28       25.94     12.68 o 
 -10   2   5      124.32      112.10     19.38 o 
  -9   2   5      879.32      881.59     69.40 o 
  -8   2   5      168.96      165.42     21.31 o 
  -7   2   5       74.79       72.51     15.09 o 
  -6   2   5     3372.85     3662.64     67.46 o 
  -5   2   5      874.71      836.45     31.43 o 
  -4   2   5     1644.34     1676.17     36.82 o 
  -3   2   5     3597.10     4006.96     97.18 o 
  -2   2   5       75.77      101.42     17.27 o 
  -1   2   5      333.13      292.44     21.10 o 
   0   2   5     1139.07     1091.55     31.29 o 
   1   2   5      796.64      795.38     26.15 o 
   2   2   5     1179.69     1163.10     38.00 o 
   3   2   5     3230.89     3464.35     74.15 o 
   4   2   5      420.95      378.34     22.78 o 
   5   2   5      600.47      605.67     44.23 o 
   6   2   5      914.85      967.12     54.66 o 
   7   2   5      156.57      157.94     26.09 o 
   8   2   5       43.68       48.19     23.67 o 
 -11   3   5        5.07        4.72      9.77 o 
 -10   3   5      265.40      239.08     26.03 o 
  -9   3   5      314.27      358.39     35.77 o 
  -8   3   5       50.88       52.75     15.12 o 
  -7   3   5      101.55      102.65     14.15 o 
  -6   3   5     4115.40     4486.99     77.76 o 
  -5   3   5      270.53      256.01     20.33 o 
  -4   3   5     1500.19     1475.87     46.66 o 
  -3   3   5     2980.30     3241.58     84.25 o 
  -2   3   5        4.58        2.74     16.02 o 
  -1   3   5      482.57      425.39     20.19 o 
   0   3   5     1681.18     1736.69     38.79 o 
   1   3   5      588.58      546.37     27.66 o 
   2   3   5     2224.00     2315.44     57.42 o 
   3   3   5     3226.99     3402.34     65.94 o 
   4   3   5       43.54       44.96     20.29 o 
   5   3   5      553.49      519.88     43.90 o 
   6   3   5      417.92      443.47     43.78 o 
   7   3   5       92.61       76.21     28.55 o 
 -11   4   5       27.28       21.87      8.98 o 
 -10   4   5       81.91       96.90     16.66 o 
  -9   4   5      415.77      428.23     38.61 o 
  -8   4   5      290.21      268.93     21.71 o 
  -7   4   5      741.72      684.32     31.96 o 
  -6   4   5      673.45      643.60     27.63 o 
  -5   4   5       50.88       57.28     11.22 o 
  -4   4   5      707.80      685.48     51.85 o 
  -3   4   5     5623.08     6971.14    143.62 o 
  -2   4   5     1153.66     1181.38     34.72 o 
  -1   4   5     2234.96     2290.72     54.97 o 
   0   4   5      855.09      863.57     31.69 o 
   1   4   5      733.90      699.50     28.25 o 
   2   4   5      118.56       90.99     13.66 o 
   3   4   5      221.83      228.40     26.02 o 
   4   4   5      482.28      473.23     41.06 o 
   5   4   5       40.33       45.54     17.88 o 
   6   4   5      322.33      335.47     32.69 o 
   7   4   5       95.37       94.12     35.98 o 
 -11   5   5       24.43       24.75     19.07 o 
 -10   5   5      469.43      420.04     51.09 o 
  -9   5   5      949.00      923.71     66.92 o 
  -8   5   5       17.45       10.68      7.42 o 
  -7   5   5     2131.53     2099.57     73.81 o 
  -6   5   5       54.36       65.69     10.74 o 
  -5   5   5      603.27      571.52     38.72 o 
  -4   5   5      386.12      354.22     21.29 o 
  -3   5   5     5254.23     6061.89     89.52 o 
  -2   5   5      491.29      490.91     25.66 o 
  -1   5   5      938.38      924.71     31.81 o 
   0   5   5      888.62      895.89     34.99 o 
   1   5   5      582.46      547.99     26.69 o 
   2   5   5       99.86       97.05     16.27 o 
   3   5   5      496.03      477.66     36.12 o 
   4   5   5       12.88       10.59     13.09 o 
   5   5   5       94.05       96.12     24.60 o 
   6   5   5      195.04      192.88     36.55 o 
 -11   6   5       23.49       26.77     23.11 o 
 -10   6   5      284.09      309.05     46.99 o 
  -9   6   5     1516.61     1453.67     54.00 o 
  -8   6   5      621.01      573.21     36.15 o 
  -7   6   5      798.19      747.63     19.65 o 
  -6   6   5     3376.67     3489.54     89.66 o 
  -5   6   5      909.89      887.25     28.96 o 
  -4   6   5      664.23      672.11     27.67 o 
  -3   6   5     1556.24     1608.74     46.64 o 
  -2   6   5      217.38      211.93     18.44 o 
  -1   6   5      185.87      181.64     16.91 o 
   0   6   5     3848.50     4035.86     87.52 o 
   1   6   5      242.28      225.26     22.50 o 
   2   6   5      831.37      789.57     34.94 o 
   3   6   5      770.53      817.17     68.08 o 
   4   6   5       95.94      116.04     27.03 o 
   5   6   5        2.04        7.11     13.39 o 
 -11   7   5       18.20       17.04     18.39 o 
 -10   7   5       75.36       82.24     31.91 o 
  -9   7   5      679.35      672.50     80.99 o 
  -8   7   5       47.99       57.91     32.67 o 
  -7   7   5      914.89      896.95     87.04 o 
  -6   7   5     1451.18     1439.39     30.57 o 
  -5   7   5        3.00        4.51      8.41 o 
  -4   7   5      350.57      344.94     20.22 o 
  -3   7   5     1081.35     1074.68     39.56 o 
  -2   7   5      732.10      674.11     30.66 o 
  -1   7   5      229.56      214.77     17.48 o 
   0   7   5     2248.21     2357.53    129.23 o 
   1   7   5      105.36       90.64     14.18 o 
   2   7   5      360.76      377.39     38.85 o 
   3   7   5      783.99      769.80     58.40 o 
   4   7   5       21.42       13.67     17.72 o 
 -11   8   5      104.55      110.25     43.50 o 
 -10   8   5      133.62      132.63     41.80 o 
  -9   8   5      556.67      571.03     58.11 o 
  -8   8   5       59.32       65.64     23.04 o 
  -7   8   5      303.76      290.76     45.49 o 
  -6   8   5     1106.02     1098.28     23.26 o 
  -5   8   5      243.77      256.22     23.62 o 
  -4   8   5      570.99      564.85     34.55 o 
  -3   8   5     1638.64     1581.55     73.42 o 
  -2   8   5      296.42      299.02     20.18 o 
  -1   8   5      681.34      647.87     52.22 o 
   0   8   5      453.71      464.54     40.60 o 
   1   8   5      204.14      206.20     31.83 o 
   2   8   5      182.78      163.65     24.26 o 
   3   8   5      694.79      701.93     50.80 o 
 -10   9   5      124.23      141.57     47.00 o 
  -9   9   5      378.00      390.97     50.67 o 
  -8   9   5      106.40      100.15     27.30 o 
  -7   9   5      129.75      132.55     28.29 o 
  -6   9   5      322.31      330.39     47.53 o 
  -5   9   5      119.61      124.04     27.12 o 
  -4   9   5      268.51      248.75     20.36 o 
  -3   9   5      833.51      847.91     62.12 o 
  -2   9   5       88.34       84.60     16.80 o 
  -1   9   5      495.48      515.14     50.24 o 
   0   9   5      198.78      223.42     35.67 o 
   1   9   5      227.47      239.87     36.75 o 
  -9  10   5      438.04      454.41     56.35 o 
  -8  10   5       98.22       98.29     32.22 o 
  -7  10   5      171.09      190.14     36.13 o 
  -6  10   5      586.46      606.33     56.87 o 
  -5  10   5      119.61      111.85     28.28 o 
  -4  10   5      163.60      176.69     32.85 o 
  -3  10   5      543.70      515.25     48.72 o 
  -2  10   5       54.57       66.10     25.05 o 
  -1  10   5       26.07       21.09     15.99 o 
  -8  11   5      178.18      161.72     33.23 o 
  -7  11   5      135.23      121.72     38.80 o 
  -6  11   5      895.68      869.40     77.61 o 
  -5  11   5       83.53       80.99     29.12 o 
  -4  11   5      251.26      249.95     37.16 o 
  -3  11   5      714.36      649.12     61.27 o 
   2 -12   6      119.38      138.27     44.48 o 
   3 -12   6      114.98      108.83     36.47 o 
   4 -12   6       34.89       33.81     20.61 o 
   0 -11   6      320.52      355.58     57.57 o 
   1 -11   6      123.15      106.64     38.70 o 
   2 -11   6      236.88      266.30     45.09 o 
   3 -11   6      317.27      304.04     43.34 o 
   4 -11   6        0.88        2.31     16.27 o 
   5 -11   6      481.45      494.98     50.22 o 
   6 -11   6      211.62      224.18     31.82 o 
   7 -11   6       50.13       46.25     19.08 o 
   8 -11   6      365.34      460.85     56.08 o 
   9 -11   6      158.25      174.21     38.24 o 
  -2 -10   6       19.99       16.56     25.80 o 
  -1 -10   6      702.21      751.06     84.07 o 
   0 -10   6       44.71       57.61     30.25 o 
   1 -10   6        2.52        9.24     27.05 o 
   2 -10   6      570.98      574.40     73.00 o 
   3 -10   6      493.59      492.95     69.07 o 
   4 -10   6       12.36       13.92      5.44 o 
   5 -10   6     1054.50     1048.35     73.44 o 
   6 -10   6      318.92      314.24     29.66 o 
   7 -10   6       32.47       33.14     12.00 o 
   8 -10   6      713.35      878.99     76.88 o 
   9 -10   6      251.22      291.21     47.81 o 
  10 -10   6      101.81       92.50     37.91 o 
  -3  -9   6       33.91       32.65     31.21 o 
  -2  -9   6       86.85       76.57     30.18 o 
  -1  -9   6      486.17      464.74     66.70 o 
   0  -9   6       79.03       74.16     28.45 o 
   1  -9   6       69.42       61.80     26.42 o 
   2  -9   6     1155.17     1225.59    114.23 o 
   3  -9   6      122.96      116.20      8.47 o 
   4  -9   6       33.89       32.74     10.62 o 
   5  -9   6      616.78      621.65     34.51 o 
   6  -9   6      724.37      731.66     37.16 o 
   7  -9   6       30.04       33.67      9.65 o 
   8  -9   6      327.51      366.45     55.87 o 
   9  -9   6      212.89      263.15     46.42 o 
  10  -9   6        2.10        3.18     15.21 o 
  -4  -8   6      296.19      357.97     61.61 o 
  -3  -8   6       24.87       17.14     23.02 o 
  -2  -8   6      108.94      106.92     33.78 o 
  -1  -8   6      419.07      404.82     52.83 o 
   0  -8   6      570.34      549.05     66.36 o 
   1  -8   6      392.22      353.70     45.05 o 
   2  -8   6     1068.42     1084.63     78.84 o 
   3  -8   6      293.97      270.64     15.25 o 
   4  -8   6      211.66      188.71     14.42 o 
   5  -8   6     1890.19     2030.08     58.25 o 
   6  -8   6     1082.01     1253.61    112.51 o 
   7  -8   6      307.56      280.76     21.10 o 
   8  -8   6      340.04      314.99     32.67 o 
   9  -8   6      424.92      459.55     54.92 o 
  10  -8   6        0.98        1.25     16.84 o 
  -5  -7   6       50.55       50.39     45.48 o 
  -4  -7   6      155.38      154.36     39.12 o 
  -3  -7   6       21.34       34.28     29.75 o 
  -2  -7   6      120.51      113.06     40.07 o 
  -1  -7   6      672.97      688.73     68.26 o 
   0  -7   6     1198.43     1193.83     81.50 o 
   1  -7   6      824.88      787.97     64.83 o 
   2  -7   6     1819.83     1882.68     33.67 o 
   3  -7   6      567.43      550.54     21.19 o 
   4  -7   6       73.84       72.36     10.91 o 
   5  -7   6      889.30      956.02     54.87 o 
   6  -7   6       96.31      114.95     19.04 o 
   7  -7   6        0.30        3.65      7.54 o 
   8  -7   6       29.45       51.89     13.61 o 
   9  -7   6      436.71      447.80     56.69 o 
  10  -7   6       48.11       39.41     26.59 o 
  11  -7   6      163.97      179.44     42.59 o 
  -6  -6   6       79.78       84.46     48.01 o 
  -5  -6   6      204.13      197.07     19.54 o 
  -4  -6   6      372.11      354.35     25.42 o 
  -3  -6   6       84.85       86.50     11.21 o 
  -2  -6   6      202.57      191.00     10.30 o 
  -1  -6   6     1809.04     1649.88    124.86 o 
   0  -6   6     1023.02     1000.52     21.40 o 
   1  -6   6      258.96      251.43     12.95 o 
   2  -6   6     2185.71     2353.28     48.61 o 
   3  -6   6     1385.06     1384.89     40.16 o 
   4  -6   6       22.03       26.43     11.12 o 
   5  -6   6     2048.37     2193.58     62.13 o 
   6  -6   6        2.92        3.78      7.66 o 
   7  -6   6       75.56       54.82     20.22 o 
   8  -6   6      716.87      722.28     40.37 o 
   9  -6   6      278.33      290.66     49.61 o 
  10  -6   6       17.99       16.08     23.30 o 
  11  -6   6      600.94      730.55     87.33 o 
  -7  -5   6      348.89      350.79     57.51 o 
  -6  -5   6      299.67      267.70     25.38 o 
  -5  -5   6       48.08       45.47      9.88 o 
  -4  -5   6     1322.04     1264.77     53.28 o 
  -3  -5   6     2230.10     2384.96     73.19 o 
  -2  -5   6       11.55       11.37      5.54 o 
  -1  -5   6     1216.53     1222.10     26.85 o 
   0  -5   6     1026.02      962.12     26.93 o 
   1  -5   6      108.68      111.84     11.61 o 
   2  -5   6     3225.57     3516.66     94.19 o 
   3  -5   6      595.83      608.47     30.34 o 
   4  -5   6      516.34      486.72     31.06 o 
   5  -5   6     2112.18     2161.25     75.85 o 
   6  -5   6     1024.86      974.27     66.00 o 
   7  -5   6        7.32        6.40      9.09 o 
   8  -5   6     1305.46     1344.31    174.84 o 
   9  -5   6      231.41      283.46     57.87 o 
  10  -5   6       23.73       15.98     19.93 o 
  -8  -4   6      151.78      145.35     27.21 o 
  -7  -4   6      415.21      430.13     34.93 o 
  -6  -4   6      347.61      319.25     28.57 o 
  -5  -4   6       84.24       84.75     13.57 o 
  -4  -4   6     1839.51     1919.96     50.56 o 
  -3  -4   6      260.14      235.11     16.34 o 
  -2  -4   6      129.17      109.71     12.24 o 
  -1  -4   6      790.08      832.60     26.94 o 
   0  -4   6      928.17      900.42     24.57 o 
   1  -4   6      830.28      886.88     33.67 o 
   2  -4   6      892.77      864.99     30.39 o 
   3  -4   6      180.73      185.07     21.21 o 
   4  -4   6        0.24        3.01      6.88 o 
   5  -4   6     1733.49     1708.20     48.58 o 
   6  -4   6     2992.11     3035.12    188.25 o 
   7  -4   6      895.10      844.74     44.26 o 
   8  -4   6     1271.36     1429.63     99.26 o 
   9  -4   6       97.41      109.39     32.99 o 
  10  -4   6       43.03       42.10     26.30 o 
  -9  -3   6       98.84      101.06     23.75 o 
  -8  -3   6       17.02        9.63     13.09 o 
  -7  -3   6      346.98      347.13     29.04 o 
  -6  -3   6      212.60      199.59     20.50 o 
  -5  -3   6      129.57      121.83     15.06 o 
  -4  -3   6     2162.01     2252.39     60.96 o 
  -3  -3   6      434.17      393.37     22.04 o 
  -2  -3   6       36.14       26.67      8.74 o 
  -1  -3   6     3395.19     3748.71     59.18 o 
   0  -3   6     2770.42     2929.82     69.84 o 
   1  -3   6      270.28      249.22     17.48 o 
   2  -3   6      810.18      769.00     30.37 o 
   3  -3   6      869.14      876.51     38.42 o 
   4  -3   6        3.55        4.05     10.68 o 
   5  -3   6     1640.87     1599.87     50.69 o 
   6  -3   6     1418.15     1336.12     79.49 o 
   7  -3   6      507.86      481.61     35.47 o 
   8  -3   6      590.26      656.82     85.28 o 
   9  -3   6      252.60      255.49     50.54 o 
  10  -3   6       12.40        9.72     19.83 o 
  -9  -2   6       20.32       24.39     12.52 o 
  -8  -2   6       91.10       83.66     18.27 o 
  -7  -2   6      493.15      496.40     27.88 o 
  -6  -2   6      345.20      342.79     22.53 o 
  -5  -2   6      309.71      295.27     21.32 o 
  -4  -2   6     1783.95     1893.62     46.55 o 
  -3  -2   6       36.46       29.04     10.21 o 
  -2  -2   6      255.48      259.39     16.91 o 
  -1  -2   6     2248.55     2249.40     59.64 o 
   0  -2   6     1608.37     1610.73     48.06 o 
   1  -2   6      310.45      273.41     20.08 o 
   2  -2   6     3069.21     3465.35    129.22 o 
   3  -2   6     1253.22     1278.99     43.46 o 
   4  -2   6        1.33        2.13      6.44 o 
   5  -2   6     1015.35      917.89     35.11 o 
   6  -2   6      426.99      420.48     29.73 o 
   7  -2   6        1.00        2.89     20.11 o 
   8  -2   6      198.77      210.46     36.95 o 
   9  -2   6      139.20      152.07     33.50 o 
  10  -2   6        2.10        7.22     23.97 o 
 -10  -1   6      163.55      179.91     26.96 o 
  -9  -1   6       26.78       23.50     12.47 o 
  -8  -1   6      150.15      134.24     22.70 o 
  -7  -1   6      321.74      325.79     33.43 o 
  -6  -1   6      542.49      546.95     28.16 o 
  -5  -1   6      413.14      375.06     23.29 o 
  -4  -1   6     1969.53     2104.13     54.67 o 
  -3  -1   6     1916.00     1959.29     44.42 o 
  -2  -1   6     1099.71     1169.19     42.50 o 
  -1  -1   6     5633.65     6692.89    140.08 o 
   0  -1   6     3180.38     3487.23     84.38 o 
   1  -1   6       14.83        9.39      8.39 o 
   2  -1   6     3972.67     4788.95    169.43 o 
   3  -1   6     1131.02     1124.28     42.74 o 
   4  -1   6        3.74        9.78     10.32 o 
   5  -1   6      565.98      512.25     25.97 o 
   6  -1   6      263.36      238.74     36.46 o 
   7  -1   6       21.48       17.81     18.01 o 
   8  -1   6      188.46      206.99     40.61 o 
   9  -1   6      203.60      202.26     38.67 o 
 -10   0   6      162.37      138.72     29.71 o 
  -9   0   6      143.13      132.21     22.53 o 
  -8   0   6      120.78      126.49     23.82 o 
  -7   0   6      460.33      434.70     34.29 o 
  -6   0   6      995.14      952.07     36.22 o 
  -5   0   6      240.65      209.53     21.40 o 
  -4   0   6     4345.94     5254.27    120.08 o 
  -3   0   6     2828.02     3238.37     74.74 o 
  -2   0   6     1771.52     1827.78     56.43 o 
  -1   0   6     3968.43     4422.81    102.73 o 
   0   0   6     5378.58     6741.02    143.01 o 
   1   0   6      216.82      192.86     17.15 o 
   2   0   6     8508.31    10197.52    888.39 o 
   3   0   6     1034.38      965.51     37.53 o 
   4   0   6      142.27      148.38     18.65 o 
   5   0   6      806.82      776.78     43.11 o 
   6   0   6      450.40      409.20     54.76 o 
   7   0   6       84.92       73.49     24.21 o 
   8   0   6      318.19      313.55     48.96 o 
   9   0   6      130.47      139.66     42.76 o 
 -10   1   6      310.46      335.27     33.61 o 
  -9   1   6      249.70      270.95     33.44 o 
  -8   1   6       28.78       33.93     16.58 o 
  -7   1   6     1407.38     1370.40     62.45 o 
  -6   1   6      754.01      727.17     31.56 o 
  -5   1   6       49.59       45.54     13.09 o 
  -4   1   6     4163.16     4678.67     95.29 o 
  -3   1   6     1121.02     1059.69     38.98 o 
  -2   1   6      264.93      226.81     21.25 o 
  -1   1   6     2638.06     2757.85     73.15 o 
   0   1   6     2112.69     2206.54     64.17 o 
   1   1   6      152.37      141.71     15.11 o 
   2   1   6     2988.34     3189.86    109.40 o 
   3   1   6      905.51      868.23     33.23 o 
   4   1   6        0.18        2.15      7.90 o 
   5   1   6     1185.81     1203.62     87.02 o 
   6   1   6      773.69      746.42     62.83 o 
   7   1   6       25.10       18.49     19.26 o 
   8   1   6      292.10      283.74     47.56 o 
 -11   2   6        0.16        0.39      9.02 o 
 -10   2   6      672.28      665.25     44.58 o 
  -9   2   6      226.99      249.62     31.07 o 
  -8   2   6      286.29      247.99     27.79 o 
  -7   2   6     1742.90     1790.43     73.84 o 
  -6   2   6      179.47      189.22     18.68 o 
  -5   2   6        2.72        7.50     11.64 o 
  -4   2   6     3091.76     3447.52     75.18 o 
  -3   2   6      556.61      535.99     31.08 o 
  -2   2   6       67.30       52.48     14.92 o 
  -1   2   6      355.04      342.97     24.40 o 
   0   2   6      767.22      708.06     26.31 o 
   1   2   6      400.27      378.95     31.91 o 
   2   2   6     3749.83     4141.90     85.74 o 
   3   2   6      967.17      940.85     37.86 o 
   4   2   6      659.65      596.27     56.30 o 
   5   2   6     2250.99     2307.46    186.39 o 
   6   2   6      555.38      508.88     66.15 o 
   7   2   6       30.74       20.13     19.84 o 
   8   2   6      286.24      308.71     51.32 o 
 -11   3   6        2.01        4.38      9.38 o 
 -10   3   6      650.46      658.47     42.90 o 
  -9   3   6      635.61      646.80     54.84 o 
  -8   3   6       16.96       18.89     12.72 o 
  -7   3   6      577.98      567.69     34.98 o 
  -6   3   6      544.41      467.82     52.51 o 
  -5   3   6      108.45      115.17     15.10 o 
  -4   3   6     1269.68     1128.96     55.77 o 
  -3   3   6      219.42      227.30     28.99 o 
  -2   3   6      281.54      261.97     26.47 o 
  -1   3   6     1361.94     1400.01     56.14 o 
   0   3   6     1808.63     1826.61     51.43 o 
   1   3   6      134.97      119.20     16.18 o 
   2   3   6      694.29      729.98     33.44 o 
   3   3   6      919.08      899.64     42.15 o 
   4   3   6        3.03        6.35     19.73 o 
   5   3   6      511.36      526.68     70.57 o 
   6   3   6      558.22      554.47     59.28 o 
   7   3   6        1.70        8.95     26.37 o 
 -11   4   6       86.56      102.11     37.41 o 
 -10   4   6      408.63      369.54     31.82 o 
  -9   4   6      443.78      435.54     40.09 o 
  -8   4   6      392.11      352.91     31.16 o 
  -7   4   6      516.54      528.61     32.85 o 
  -6   4   6       28.51       32.60     10.74 o 
  -5   4   6      347.45      325.31     19.66 o 
  -4   4   6      483.91      505.15     32.64 o 
  -3   4   6     1262.12     1273.30     50.78 o 
  -2   4   6      190.03      179.76     20.97 o 
  -1   4   6     2597.64     2710.13     61.64 o 
   0   4   6     1264.36     1310.19     40.30 o 
   1   4   6       23.48       24.45     10.67 o 
   2   4   6      571.67      588.11     37.04 o 
   3   4   6      416.74      386.61     49.35 o 
   4   4   6       46.85       50.11     25.44 o 
   5   4   6      199.32      201.61     37.03 o 
   6   4   6      157.67      147.19     33.51 o 
 -11   5   6       82.87       80.22     32.78 o 
 -10   5   6      336.36      339.94     49.75 o 
  -9   5   6      468.75      430.04     36.84 o 
  -8   5   6      136.42      135.78     17.61 o 
  -7   5   6     1883.86     1929.93     60.01 o 
  -6   5   6     2701.93     2857.60     74.07 o 
  -5   5   6       91.90       78.76     19.33 o 
  -4   5   6     3213.28     3449.60     67.14 o 
  -3   5   6     2505.61     2643.62     67.32 o 
  -2   5   6      150.92      149.61     16.78 o 
  -1   5   6     2854.09     3034.32     59.11 o 
   0   5   6      468.19      454.16     25.42 o 
   1   5   6      200.53      186.24     18.12 o 
   2   5   6     1695.44     1726.45    144.40 o 
   3   5   6      189.84      195.53     33.56 o 
   4   5   6       15.68       13.09     18.87 o 
   5   5   6      102.96      107.46     39.55 o 
 -11   6   6       68.23       73.83     32.67 o 
  -9   6   6      206.09      206.79     40.72 o 
  -8   6   6      103.48       97.24     11.62 o 
  -7   6   6     1379.76     1385.05     78.88 o 
  -6   6   6      761.30      708.73     24.04 o 
  -5   6   6       41.47       34.00     14.06 o 
  -4   6   6     2836.74     2597.20    285.29 o 
  -3   6   6     1289.88     1347.46     41.01 o 
  -2   6   6      117.22       99.90     14.92 o 
  -1   6   6     1561.54     1547.47     53.50 o 
   0   6   6      461.75      427.48     26.08 o 
   1   6   6        0.13        4.91     19.44 o 
   2   6   6      858.09      846.43     93.96 o 
   3   6   6      185.64      173.32     35.19 o 
   4   6   6        2.07        7.12     25.51 o 
 -11   7   6        1.72        6.16     18.67 o 
 -10   7   6      484.72      482.05     59.93 o 
  -9   7   6      278.67      303.50     44.37 o 
  -8   7   6       81.56       82.07     26.81 o 
  -7   7   6      971.30     1021.93     18.55 o 
  -6   7   6     1045.15     1041.76     61.58 o 
  -5   7   6      162.65      146.25     18.31 o 
  -4   7   6     2917.73     2930.71     81.57 o 
  -3   7   6     1130.03     1095.61     47.85 o 
  -2   7   6      141.05      119.21     14.64 o 
  -1   7   6      481.18      459.72     39.32 o 
   0   7   6      824.09      816.78     90.78 o 
   1   7   6        0.08        2.60     15.01 o 
   2   7   6      657.34      654.81     61.07 o 
   3   7   6      254.70      261.70     40.94 o 
 -10   8   6      698.89      742.98     79.54 o 
  -9   8   6      184.52      166.33     33.34 o 
  -8   8   6       33.97       38.43     20.32 o 
  -7   8   6      633.13      652.42     78.47 o 
  -6   8   6      340.02      332.41     28.37 o 
  -5   8   6      184.48      170.05     16.95 o 
  -4   8   6      332.05      343.03     23.21 o 
  -3   8   6      334.68      336.05     32.23 o 
  -2   8   6       24.88       25.17     11.61 o 
  -1   8   6      392.57      432.95     58.88 o 
   0   8   6      736.33      771.47     65.89 o 
   1   8   6       17.69       22.53     18.97 o 
   2   8   6      400.28      419.77     52.33 o 
 -10   9   6      327.36      308.67     47.58 o 
  -9   9   6      150.21      136.34     41.91 o 
  -8   9   6       43.37       25.82     24.76 o 
  -7   9   6      553.31      579.70     57.41 o 
  -6   9   6       67.81      109.51     31.14 o 
  -5   9   6       23.91       24.75     19.55 o 
  -4   9   6      281.47      311.98     47.18 o 
  -3   9   6      385.43      366.53     43.51 o 
  -1   9   6      306.60      285.31     43.71 o 
   0   9   6      337.40      364.07     47.41 o 
   1   9   6       33.98       26.68     21.57 o 
  -8  10   6       32.55       22.44     16.28 o 
  -7  10   6      522.52      550.54     63.38 o 
  -6  10   6      160.94      184.29     37.48 o 
  -4  10   6      711.43      770.53     72.35 o 
  -3  10   6      327.16      315.15     55.06 o 
  -2  10   6       91.65       98.36     32.59 o 
  -1  10   6      736.04      806.70     79.96 o 
  -5  11   6        0.55        3.56     15.01 o 
   3 -12   7       18.18       18.00     15.98 o 
   4 -12   7      368.48      383.97     53.74 o 
   0 -11   7       70.82       69.01     38.46 o 
   1 -11   7      349.62      347.69     55.18 o 
   2 -11   7      392.25      418.36     56.51 o 
   3 -11   7       63.93       53.40     26.02 o 
   4 -11   7      480.06      489.02     56.04 o 
   5 -11   7      495.44      508.94     52.27 o 
   6 -11   7        0.03        1.15     16.65 o 
   8 -11   7      205.78      223.22     35.87 o 
  -2 -10   7      138.89      143.54     53.67 o 
  -1 -10   7      389.23      417.99     62.61 o 
   0 -10   7       45.14       49.71     31.99 o 
   1 -10   7      645.27      645.86     69.56 o 
   2 -10   7      223.69      246.54     48.77 o 
   3 -10   7        1.64        3.95     23.87 o 
   4 -10   7      337.43      340.77     50.84 o 
   5 -10   7      249.74      267.06     26.48 o 
   6 -10   7        0.24        1.48      7.76 o 
   7 -10   7       96.30      110.57     16.53 o 
   8 -10   7      258.59      283.63     40.66 o 
   9 -10   7        0.77        2.69     15.78 o 
  -3  -9   7        7.76        5.58     23.10 o 
  -2  -9   7      451.21      455.11     63.59 o 
  -1  -9   7      419.43      383.13     53.46 o 
   0  -9   7        4.76       10.88     28.88 o 
   1  -9   7      178.59      198.28     38.28 o 
   2  -9   7      296.73      311.48     43.93 o 
   3  -9   7        0.29        1.77      3.91 o 
   4  -9   7      508.34      513.29     22.84 o 
   5  -9   7      503.99      483.48     32.94 o 
   6  -9   7       80.33       61.11     10.14 o 
   7  -9   7      182.09      166.46     32.48 o 
   8  -9   7      932.04     1166.38     83.17 o 
   9  -9   7       35.80       36.99     30.44 o 
  10  -9   7      325.37      368.07     59.12 o 
  -4  -8   7      437.64      522.46     74.92 o 
  -3  -8   7       30.08       20.90     27.35 o 
  -2  -8   7      449.00      461.13     68.78 o 
  -1  -8   7      280.25      268.38     53.21 o 
   0  -8   7       48.34       34.50     33.63 o 
   1  -8   7      480.56      439.99     57.23 o 
   2  -8   7      704.74      692.79     20.31 o 
   3  -8   7        6.24        3.11      4.56 o 
   4  -8   7      404.90      429.01     22.44 o 
   5  -8   7      387.53      392.68     28.18 o 
   6  -8   7       55.42       48.92     12.71 o 
   7  -8   7       91.09       90.17     24.37 o 
   8  -8   7      653.65      794.03     94.51 o 
   9  -8   7      101.52      103.12     37.24 o 
  10  -8   7       96.51      157.01     42.05 o 
  -5  -7   7      151.68      171.11     46.64 o 
  -4  -7   7      111.77      113.09     36.57 o 
  -3  -7   7      163.10      145.62     37.97 o 
  -2  -7   7      622.02      644.24     65.91 o 
  -1  -7   7      806.66      817.46     72.38 o 
   0  -7   7      301.66      267.31      9.64 o 
   1  -7   7     2334.70     2263.50     45.13 o 
   2  -7   7      442.87      433.21     20.02 o 
   3  -7   7      467.97      452.55     23.06 o 
   4  -7   7      195.56      214.72     19.05 o 
   5  -7   7     2157.13     2223.42     84.54 o 
   6  -7   7      211.95      198.88     24.39 o 
   7  -7   7     1282.48     1209.26    128.45 o 
   8  -7   7       83.61      102.00     34.52 o 
   9  -7   7        1.51        2.69     28.10 o 
  10  -7   7      186.79      236.37     47.93 o 
  -6  -6   7        5.33        3.85     23.58 o 
  -5  -6   7      221.68      193.67     42.66 o 
  -4  -6   7      399.94      406.19     36.32 o 
  -3  -6   7      301.03      305.47     19.72 o 
  -2  -6   7      444.16      442.08     17.19 o 
  -1  -6   7     3012.68     3151.07     91.60 o 
   0  -6   7        0.10        4.26      6.93 o 
   1  -6   7     1791.88     1838.96     50.67 o 
   2  -6   7     1309.15     1302.79     44.19 o 
   3  -6   7      450.00      442.33     24.78 o 
   4  -6   7     2617.04     2846.42     71.14 o 
   5  -6   7     2584.48     2733.00     80.91 o 
   6  -6   7        3.89        7.78      9.94 o 
   7  -6   7      651.07      641.55     50.65 o 
   8  -6   7      199.87      224.58     40.72 o 
   9  -6   7       92.86       90.28     31.06 o 
  10  -6   7      129.79      163.50     41.21 o 
  -7  -5   7      314.09      347.39     60.95 o 
  -6  -5   7       16.23       17.70      9.49 o 
  -5  -5   7      833.59      735.19     58.34 o 
  -4  -5   7      185.07      193.03     17.37 o 
  -3  -5   7        0.46        2.52      7.56 o 
  -2  -5   7      278.71      263.09     15.96 o 
  -1  -5   7     1249.85     1263.74     38.22 o 
   0  -5   7       45.93       50.03      9.84 o 
   1  -5   7     1295.80     1374.11     36.73 o 
   2  -5   7     2321.16     2475.82     65.31 o 
   3  -5   7      182.17      153.40     18.02 o 
   4  -5   7     1935.24     2060.89     72.23 o 
   5  -5   7     1018.88     1061.16     45.52 o 
   6  -5   7        0.05        1.30      4.32 o 
   7  -5   7      264.10      243.66     26.56 o 
   8  -5   7      753.17      734.77     90.78 o 
   9  -5   7       10.61       11.46     20.12 o 
  10  -5   7      186.55      180.42     39.33 o 
  -8  -4   7      135.77      138.12     53.18 o 
  -7  -4   7      245.15      248.35     26.46 o 
  -6  -4   7        5.59        7.95      8.92 o 
  -5  -4   7      520.48      535.30     25.53 o 
  -4  -4   7      372.47      357.78     24.43 o 
  -3  -4   7       56.48       48.45      9.71 o 
  -2  -4   7     1218.54     1217.66     34.06 o 
  -1  -4   7     2047.15     2197.46     50.90 o 
   0  -4   7      351.07      345.05     20.74 o 
   1  -4   7     1403.52     1537.65     66.33 o 
   2  -4   7     2307.47     2456.89     70.10 o 
   3  -4   7      111.49      111.10     16.13 o 
   4  -4   7      761.50      737.12     50.66 o 
   5  -4   7      908.80      850.79     35.76 o 
   6  -4   7       86.44       62.20     22.57 o 
   7  -4   7      648.63      616.45     71.56 o 
   8  -4   7      680.30      667.27     84.94 o 
   9  -4   7       23.51       25.90     20.90 o 
  10  -4   7      178.07      188.01     41.06 o 
  -8  -3   7      325.82      307.26     33.29 o 
  -7  -3   7      204.62      192.47     23.23 o 
  -6  -3   7      191.95      181.99     18.71 o 
  -5  -3   7      832.95      834.62     35.09 o 
  -4  -3   7     1581.75     1587.05     46.08 o 
  -3  -3   7       85.09       80.40     12.93 o 
  -2  -3   7     1098.21     1108.20     35.16 o 
  -1  -3   7       20.42       19.92      9.86 o 
   0  -3   7        5.05        4.43      7.42 o 
   1  -3   7      589.95      578.35     30.97 o 
   2  -3   7      336.19      341.36     28.43 o 
   3  -3   7        2.26       10.52     14.09 o 
   4  -3   7      511.31      455.98     40.13 o 
   5  -3   7     1735.41     1531.44     54.02 o 
   6  -3   7        0.91        2.88      6.65 o 
   7  -3   7      813.91      763.02     82.86 o 
   8  -3   7      266.82      293.12     50.18 o 
   9  -3   7      102.86       90.20     34.05 o 
  -9  -2   7       20.09       22.35     13.83 o 
  -8  -2   7      174.61      179.43     23.84 o 
  -7  -2   7     1009.51     1047.26     80.46 o 
  -6  -2   7       38.99       36.86     11.61 o 
  -5  -2   7     1498.66     1535.66     54.59 o 
  -4  -2   7     1173.26     1168.41     45.45 o 
  -3  -2   7      268.68      275.39     21.44 o 
  -2  -2   7      194.12      180.95     17.83 o 
  -1  -2   7     1664.15     1723.32     47.07 o 
   0  -2   7       26.55       23.82     11.25 o 
   1  -2   7     2157.84     2193.12     58.52 o 
   2  -2   7      383.03      376.28     29.85 o 
   3  -2   7      245.52      245.98     24.19 o 
   4  -2   7      332.30      296.79     19.68 o 
   5  -2   7     1687.51     1529.88    114.56 o 
   6  -2   7       46.39       33.54     19.18 o 
   7  -2   7      380.90      354.24     44.02 o 
   8  -2   7      376.91      361.63     57.29 o 
   9  -2   7       92.14       90.36     37.32 o 
  -9  -1   7       20.98       21.81     14.42 o 
  -8  -1   7      240.38      227.62     28.60 o 
  -7  -1   7     1415.67     1460.66     59.08 o 
  -6  -1   7      125.84      123.38     16.07 o 
  -5  -1   7     1297.15     1299.42     41.07 o 
  -4  -1   7     1156.15     1200.99     38.57 o 
  -3  -1   7       12.21       16.97     11.80 o 
  -2  -1   7      980.17     1003.47     43.18 o 
  -1  -1   7     6041.67     7364.07    307.19 o 
   0  -1   7      183.68      166.93     18.73 o 
   1  -1   7     4203.73     4657.87    137.69 o 
   2  -1   7     3591.91     4118.40    186.13 o 
   3  -1   7      207.14      204.79     22.09 o 
   4  -1   7     1338.02     1183.43     44.61 o 
   5  -1   7     1065.75     1145.61     79.78 o 
   6  -1   7       25.85       24.85     20.80 o 
   7  -1   7      264.92      264.77     48.15 o 
   8  -1   7      490.45      475.10     57.53 o 
   9  -1   7       16.79       16.94     17.14 o 
 -10   0   7      161.21      185.62     26.05 o 
  -9   0   7        6.07        7.25     14.40 o 
  -8   0   7      476.01      483.77     46.02 o 
  -7   0   7      297.91      283.57     30.46 o 
  -6   0   7        3.86        2.62     12.14 o 
  -5   0   7     1034.00     1047.12     41.16 o 
  -4   0   7     2745.66     2938.49     66.55 o 
  -3   0   7      236.66      234.56     26.43 o 
  -2   0   7     3942.37     4353.54     83.64 o 
  -1   0   7     4898.39     5489.74    122.58 o 
   0   0   7      235.58      204.39     21.78 o 
   1   0   7     2812.57     2885.11     83.64 o 
   2   0   7     3318.25     3477.68     99.78 o 
   3   0   7      409.57      348.86     22.23 o 
   4   0   7      551.94      478.91     28.63 o 
   5   0   7      606.62      642.79     61.27 o 
   6   0   7      141.79      135.72     32.36 o 
   7   0   7       90.98      107.54     30.86 o 
   8   0   7      224.61      252.17     46.82 o 
 -10   1   7       96.10       97.97     24.75 o 
  -9   1   7      183.28      155.69     24.00 o 
  -8   1   7      768.10      769.46     63.05 o 
  -7   1   7        7.25        4.62     17.52 o 
  -6   1   7       68.81       72.13     14.57 o 
  -5   1   7     1537.21     1569.43     51.70 o 
  -4   1   7     4031.66     4492.44    115.05 o 
  -3   1   7      128.52      139.45     23.31 o 
  -2   1   7     3329.14     3692.55     99.94 o 
  -1   1   7     2219.10     2283.95     59.08 o 
   0   1   7      312.71      302.73     29.01 o 
   1   1   7     1273.25     1149.09     39.88 o 
   2   1   7     1961.23     1880.13     49.78 o 
   3   1   7       38.17       42.33     13.91 o 
   4   1   7     1513.68     1501.13     97.10 o 
   5   1   7      860.33      815.16     83.58 o 
   6   1   7        2.13        9.05     27.62 o 
   7   1   7      410.35      382.60     50.81 o 
   8   1   7      127.76      130.67     46.52 o 
 -10   2   7      336.18      344.39     34.48 o 
  -9   2   7        0.88        2.54     14.26 o 
  -8   2   7      347.28      348.19     35.61 o 
  -7   2   7      352.39      363.29     28.36 o 
  -6   2   7      293.90      270.11     25.06 o 
  -5   2   7      826.85      831.89     35.33 o 
  -4   2   7     2001.61     1982.66     60.88 o 
  -3   2   7        0.21       11.41     24.10 o 
  -2   2   7     1094.69     1149.92     50.02 o 
  -1   2   7     3643.38     3950.82    114.97 o 
   0   2   7        1.79        5.51      9.46 o 
   1   2   7     1886.15     1892.24     46.45 o 
   2   2   7      601.80      624.40     30.91 o 
   3   2   7        0.89        6.54     24.16 o 
   4   2   7        2.64        2.79     28.78 o 
   5   2   7     1347.99     1342.55    141.99 o 
   6   2   7      189.83      189.39     42.83 o 
   7   2   7      406.30      393.29     55.74 o 
 -10   3   7      659.82      629.76     45.62 o 
  -9   3   7       43.88       34.55     15.29 o 
  -8   3   7      520.81      520.52     32.86 o 
  -7   3   7      819.59      834.49     43.08 o 
  -6   3   7      252.53      210.88     21.27 o 
  -5   3   7      472.86      494.89     25.46 o 
  -4   3   7        5.25       12.67     15.40 o 
  -3   3   7      173.72      143.06     22.31 o 
  -2   3   7      733.91      724.85     39.08 o 
  -1   3   7     2121.28     2169.64     53.47 o 
   0   3   7       27.06       22.21     11.44 o 
   1   3   7      624.11      587.62     29.17 o 
   2   3   7      761.93      756.50     40.75 o 
   3   3   7      265.57      235.29     36.74 o 
   4   3   7      109.06      103.94     30.50 o 
   5   3   7      862.51      825.10     94.49 o 
   6   3   7        3.02        7.41     20.50 o 
   7   3   7      263.82      257.54     44.81 o 
 -11   4   7       64.45       58.40     27.95 o 
 -10   4   7      487.33      427.14     64.46 o 
  -9   4   7       32.85       30.71     14.20 o 
  -8   4   7      604.01      594.90     49.25 o 
  -7   4   7     2643.77     2725.64    147.82 o 
  -6   4   7      275.10      242.37     22.81 o 
  -5   4   7     2006.57     1991.98    100.92 o 
  -4   4   7     2100.73     1853.11    286.44 o 
  -3   4   7        0.20        2.81     14.72 o 
  -2   4   7      881.36      891.29     34.92 o 
  -1   4   7      345.31      375.66     22.77 o 
   0   4   7      243.66      221.37     19.84 o 
   1   4   7     1383.38     1261.91     92.74 o 
   2   4   7     2372.12     2495.14    123.00 o 
   3   4   7        3.79       12.99     20.21 o 
   4   4   7      968.65      919.81    103.60 o 
   5   4   7      367.44      401.58     54.06 o 
   6   4   7       76.98       86.57     32.78 o 
 -10   5   7      292.79      310.00     48.34 o 
  -9   5   7        8.91        5.54      7.00 o 
  -8   5   7      401.65      375.11     34.44 o 
  -7   5   7     1446.50     1430.55     82.42 o 
  -6   5   7       38.00       31.37     12.58 o 
  -5   5   7     1780.88     1683.81    103.82 o 
  -4   5   7      887.41      895.70     38.58 o 
  -3   5   7        0.39        2.58      8.80 o 
  -2   5   7      630.81      663.46     29.45 o 
  -1   5   7      579.44      538.76     51.66 o 
   0   5   7      529.95      486.94     32.82 o 
   1   5   7     1390.91     1406.07    122.84 o 
   2   5   7     1332.42     1367.98    141.64 o 
   3   5   7        7.35        9.53     26.86 o 
   4   5   7      427.78      411.56     50.92 o 
   5   5   7      261.06      280.00     45.88 o 
 -10   6   7      416.29      396.00     56.14 o 
  -9   6   7        3.61        4.91     17.52 o 
  -8   6   7      484.13      438.00     36.09 o 
  -7   6   7      396.78      415.78     35.61 o 
  -6   6   7       19.76       25.64      9.35 o 
  -5   6   7      787.22      769.86     34.95 o 
  -4   6   7     3520.79     3627.91    135.09 o 
  -3   6   7      119.19      109.24     17.30 o 
  -2   6   7     1860.55     1772.73     63.39 o 
  -1   6   7     1742.09     1680.85     97.90 o 
   0   6   7       51.29       71.22     34.11 o 
   1   6   7      373.45      367.37     53.13 o 
   2   6   7      416.60      434.56     55.01 o 
   3   6   7        4.24        6.35     19.06 o 
   4   6   7      163.79      161.68     35.35 o 
 -10   7   7      292.76      303.45     47.75 o 
  -8   7   7      510.87      524.03     55.33 o 
  -7   7   7      449.89      455.98     36.60 o 
  -6   7   7      125.51      105.51     13.51 o 
  -5   7   7      337.77      362.18     23.96 o 
  -4   7   7     1899.23     1849.37     51.82 o 
  -3   7   7       18.59       20.25     12.20 o 
  -2   7   7      469.66      443.71     30.30 o 
  -1   7   7     1014.38     1048.66    112.67 o 
   0   7   7        1.10        8.85     28.39 o 
   1   7   7      250.38      265.92     39.88 o 
   2   7   7      259.83      275.88     42.69 o 
 -10   8   7      165.52      168.54     38.63 o 
  -9   8   7        9.80       11.26     15.31 o 
  -8   8   7      501.58      485.55     54.61 o 
  -7   8   7      555.21      583.51     58.59 o 
  -6   8   7       17.00       17.14     16.95 o 
  -5   8   7      388.64      409.01     58.39 o 
  -4   8   7      578.04      553.27     43.94 o 
  -3   8   7       29.89       23.77     12.30 o 
  -2   8   7      140.48      145.43     32.06 o 
  -1   8   7      579.11      531.58     54.52 o 
   0   8   7       94.11       90.37     34.24 o 
   1   8   7      100.63       99.73     34.43 o 
  -9   9   7        0.90        2.12     17.03 o 
  -8   9   7      482.97      457.04     57.39 o 
  -7   9   7      392.93      378.46     51.17 o 
  -6   9   7        7.29       14.53     25.41 o 
  -5   9   7      373.96      399.53     52.32 o 
  -4   9   7      375.36      390.52     46.21 o 
  -3   9   7       23.76       17.24     16.95 o 
  -2   9   7      377.31      419.47     52.12 o 
  -1   9   7      558.67      593.85     80.95 o 
   0   9   7       24.47       24.84     23.98 o 
  -7  10   7      435.17      478.03     57.02 o 
  -6  10   7        4.50        8.37     17.33 o 
  -5  10   7      319.24      341.32     47.29 o 
  -4  10   7      558.25      577.61     61.46 o 
  -3  10   7       45.21       40.56     25.43 o 
   1 -11   8      111.91      122.81     43.90 o 
   2 -11   8      149.64      153.43     36.60 o 
   3 -11   8      175.28      152.95     88.50 o 
   4 -11   8      610.32      660.04     71.70 o 
   5 -11   8       40.78       40.94     24.66 o 
   6 -11   8       85.91       97.10     32.11 o 
  -1 -10   8       43.71       34.58     23.22 o 
   0 -10   8      102.52      109.39     44.95 o 
   1 -10   8      198.63      202.16     41.19 o 
   2 -10   8      127.74      120.37     31.37 o 
   3 -10   8       14.90       20.03     17.04 o 
   4 -10   8      565.55      588.94     59.59 o 
   5 -10   8       13.75       12.66      7.97 o 
   6 -10   8      182.54      178.66     20.03 o 
   7 -10   8      773.33      842.52     53.11 o 
   8 -10   8        2.94        3.15      9.96 o 
  -3  -9   8       28.90       30.72     27.93 o 
  -2  -9   8      492.00      522.74     68.88 o 
  -1  -9   8       84.90       80.81     36.16 o 
   0  -9   8       47.30       56.65     26.01 o 
   1  -9   8      256.84      240.37     44.55 o 
   2  -9   8      211.77      192.14     35.31 o 
   3  -9   8       45.11       41.70     10.17 o 
   4  -9   8      638.50      622.98     49.38 o 
   5  -9   8        0.88        2.92      6.85 o 
   6  -9   8      237.32      229.47     21.51 o 
   7  -9   8      341.32      380.37     43.85 o 
   8  -9   8        7.55       10.01     15.98 o 
   9  -9   8       38.85       45.18     26.78 o 
  -4  -8   8       15.10       23.30     30.33 o 
  -3  -8   8      126.67      136.76     48.45 o 
  -2  -8   8      353.76      334.99     52.69 o 
  -1  -8   8        3.01        9.72     35.90 o 
   0  -8   8      488.12      454.81     65.18 o 
   1  -8   8      567.19      536.00     17.39 o 
   2  -8   8      149.42      131.34     13.20 o 
   3  -8   8      252.16      240.48     19.03 o 
   4  -8   8      501.07      508.88     33.67 o 
   5  -8   8      369.14      329.12     24.07 o 
   6  -8   8      154.82      164.16     19.34 o 
   7  -8   8      231.81      221.14     39.58 o 
   8  -8   8       59.25       68.71     26.79 o 
   9  -8   8      175.69      169.37     35.65 o 
  -5  -7   8      264.31      275.18     51.78 o 
  -4  -7   8      118.86      109.43     43.72 o 
  -3  -7   8       31.02       31.01     22.73 o 
  -2  -7   8     1460.49     1284.48    114.32 o 
  -1  -7   8      462.71      441.17     20.15 o 
   0  -7   8      544.17      485.55     26.59 o 
   1  -7   8     1314.19     1375.90     37.26 o 
   2  -7   8      334.57      338.79     19.09 o 
   3  -7   8      411.36      416.03     21.63 o 
   4  -7   8     1584.55     1556.81     56.51 o 
   5  -7   8      698.79      635.02     44.95 o 
   6  -7   8      428.84      422.02     45.54 o 
   7  -7   8      422.03      376.14     55.33 o 
   8  -7   8      386.08      380.88     48.95 o 
   9  -7   8       42.73       52.50     27.55 o 
  10  -7   8      320.84      353.68     54.46 o 
  -6  -6   8       96.10       96.92     40.70 o 
  -4  -6   8       48.73       36.42      9.44 o 
  -3  -6   8      391.54      373.36     26.05 o 
  -2  -6   8      970.02     1024.96     63.78 o 
  -1  -6   8       71.90       64.71      9.87 o 
   0  -6   8      600.46      553.85     26.29 o 
   1  -6   8     1180.16     1195.76     35.32 o 
   2  -6   8       63.53       63.88     13.06 o 
   3  -6   8      419.61      411.19     30.20 o 
   4  -6   8     1761.32     1842.95     75.53 o 
   5  -6   8      389.17      381.02     28.57 o 
   6  -6   8       82.94       76.49     23.25 o 
   7  -6   8      719.40      708.63     84.26 o 
   8  -6   8      449.65      418.74     51.26 o 
   9  -6   8       20.60       23.69     18.97 o 
  10  -6   8      304.41      299.80     49.31 o 
  -7  -5   8      115.06      116.26     45.44 o 
  -6  -5   8      234.14      226.40     48.09 o 
  -5  -5   8      159.28      174.44     22.82 o 
  -4  -5   8       23.64       18.37      7.27 o 
  -3  -5   8      336.45      330.01     22.48 o 
  -2  -5   8      829.95      833.06     33.12 o 
  -1  -5   8      770.91      773.75     28.42 o 
   0  -5   8     1067.25     1075.76     35.07 o 
   1  -5   8     3363.89     3948.27    149.96 o 
   2  -5   8      579.40      537.89     28.97 o 
   3  -5   8      182.88      159.45     21.50 o 
   4  -5   8     2085.97     2143.36     97.30 o 
   5  -5   8      112.72      128.19     18.61 o 
   6  -5   8      100.70      101.52     31.56 o 
   7  -5   8      481.18      494.95     67.60 o 
   8  -5   8      193.48      190.28     39.35 o 
   9  -5   8       59.00       56.28     26.60 o 
  -7  -4   8       37.13       28.82     11.96 o 
  -6  -4   8      546.77      523.65     37.70 o 
  -5  -4   8      116.96      123.14     14.68 o 
  -4  -4   8       20.16       21.93      8.77 o 
  -3  -4   8      184.88      173.34     17.32 o 
  -2  -4   8      823.53      808.67     28.89 o 
  -1  -4   8      453.03      427.49     24.38 o 
   0  -4   8      558.24      556.71     28.49 o 
   1  -4   8     1279.06     1217.58     42.41 o 
   2  -4   8      281.63      250.92     22.31 o 
   3  -4   8      409.73      379.79     27.33 o 
   4  -4   8     1243.22     1214.19     88.96 o 
   5  -4   8       18.89       14.40     11.38 o 
   6  -4   8      159.65      153.01     34.31 o 
   7  -4   8      426.59      443.59     67.71 o 
   8  -4   8      231.82      232.15     41.51 o 
   9  -4   8       95.76       85.55     33.95 o 
  -8  -3   8      400.10      398.96     37.15 o 
  -7  -3   8        3.52        9.15     15.08 o 
  -6  -3   8      116.88      112.41     15.28 o 
  -5  -3   8      761.91      767.56     43.55 o 
  -4  -3   8      273.71      273.29     20.67 o 
  -3  -3   8       67.58       60.74     13.30 o 
  -2  -3   8      968.51      969.09     36.53 o 
  -1  -3   8      222.08      205.34     17.55 o 
   0  -3   8      416.27      419.83     30.01 o 
   1  -3   8     1249.22     1256.31     46.65 o 
   2  -3   8      112.25      119.33     19.57 o 
   3  -3   8      369.14      379.20     28.26 o 
   4  -3   8     1021.46      989.63     93.97 o 
   5  -3   8      198.41      185.35     35.23 o 
   6  -3   8      286.64      280.47     44.42 o 
   7  -3   8      651.65      651.96     81.86 o 
   8  -3   8      150.30      148.06     36.80 o 
   9  -3   8       30.46       21.77     20.13 o 
  -8  -2   8      376.48      356.74     35.91 o 
  -7  -2   8      151.94      143.52     22.70 o 
  -6  -2   8        2.55        5.54     13.57 o 
  -5  -2   8     2365.35     2462.78     67.70 o 
  -4  -2   8      368.76      350.30     22.86 o 
  -3  -2   8      379.10      358.95     22.93 o 
  -2  -2   8     1725.34     1883.92     47.45 o 
  -1  -2   8      192.27      179.50     21.78 o 
   0  -2   8      663.92      647.19     33.98 o 
   1  -2   8     1574.58     1635.60     55.60 o 
   2  -2   8      448.17      452.82     30.73 o 
   3  -2   8      546.90      535.22     34.71 o 
   4  -2   8     2552.38     2163.05    241.69 o 
   5  -2   8      408.48      366.43     46.53 o 
   6  -2   8      805.19      807.36     69.08 o 
   7  -2   8      895.19      991.16    113.97 o 
   8  -2   8       26.15       27.83     24.56 o 
   9  -2   8       64.21       56.48     30.17 o 
  -9  -1   8       83.67       83.14     22.33 o 
  -8  -1   8      299.87      334.37     32.49 o 
  -7  -1   8      686.52      640.60     56.40 o 
  -6  -1   8       89.79       97.55     20.05 o 
  -5  -1   8     2565.96     2705.68     86.05 o 
  -4  -1   8      319.06      296.97     22.56 o 
  -3  -1   8      512.73      476.37     26.19 o 
  -2  -1   8     1909.71     1909.22     61.09 o 
  -1  -1   8      990.69      913.89     44.95 o 
   0  -1   8     2205.51     2269.84     68.85 o 
   1  -1   8     1999.19     2004.14     63.51 o 
   2  -1   8      422.70      420.57     30.95 o 
   3  -1   8       98.06       82.54     16.98 o 
   4  -1   8     1771.75     1836.11     99.66 o 
   5  -1   8     1162.49     1181.66     85.88 o 
   6  -1   8      202.96      149.37     35.70 o 
   7  -1   8      494.08      536.82     73.61 o 
   8  -1   8       70.76       75.19     38.46 o 
  -9   0   8      136.79      121.08     29.13 o 
  -8   0   8      308.65      320.55     30.77 o 
  -7   0   8      119.31      134.57     21.48 o 
  -6   0   8     1520.29     1532.22     63.94 o 
  -5   0   8      985.72     1018.25     38.70 o 
  -4   0   8      223.18      219.37     20.82 o 
  -3   0   8      511.96      508.38     37.83 o 
  -2   0   8     4244.44     4670.17    109.68 o 
  -1   0   8     1181.38     1130.02     48.95 o 
   0   0   8     1066.34     1026.10     45.66 o 
   1   0   8      632.78      570.86     37.57 o 
   2   0   8      623.13      591.37     34.05 o 
   3   0   8      133.09      121.44     18.96 o 
   4   0   8     1895.84     1919.35    119.97 o 
   5   0   8      275.16      269.69     46.82 o 
   6   0   8      566.95      510.27     69.09 o 
   7   0   8      383.88      366.63     50.39 o 
   8   0   8       63.93       65.73     29.39 o 
 -10   1   8       29.60       31.94     14.78 o 
  -9   1   8      182.11      183.61     26.04 o 
  -8   1   8      405.05      413.76     41.88 o 
  -7   1   8       86.23       87.62     19.23 o 
  -6   1   8      501.02      481.69     34.65 o 
  -5   1   8     1462.91     1442.19     46.78 o 
  -4   1   8      790.64      751.77     34.24 o 
  -3   1   8      757.96      745.72     40.12 o 
  -2   1   8     3931.58     4266.75    105.25 o 
  -1   1   8      712.08      736.13     39.40 o 
   0   1   8       47.79       54.51     21.79 o 
   1   1   8     2731.64     2750.93     81.32 o 
   2   1   8      361.36      320.31     22.11 o 
   3   1   8      201.89      202.81     36.50 o 
   4   1   8      448.21      427.53     56.40 o 
   5   1   8      117.75      125.49     29.25 o 
   6   1   8        0.58        8.85     19.54 o 
   7   1   8      328.68      353.66     54.39 o 
 -10   2   8        0.43        5.05     13.14 o 
  -9   2   8      211.81      224.95     26.99 o 
  -8   2   8      568.23      565.99     49.62 o 
  -7   2   8       50.89       59.44     17.11 o 
  -6   2   8      316.49      296.55     27.28 o 
  -5   2   8      730.30      707.64     38.86 o 
  -4   2   8      185.13      134.32     23.14 o 
  -3   2   8      548.80      514.35     34.91 o 
  -2   2   8      728.64      744.74     39.74 o 
  -1   2   8      691.43      597.72     35.61 o 
   0   2   8       97.02      102.80     19.20 o 
   1   2   8     3719.35     3647.02    181.91 o 
   2   2   8      204.69      180.18     39.89 o 
   3   2   8        0.54        9.72     21.46 o 
   4   2   8      157.04      167.17     35.56 o 
   5   2   8      142.32      139.64     35.44 o 
   6   2   8       23.08       31.78     21.57 o 
   7   2   8      163.32      159.45     36.99 o 
 -10   3   8       20.93       26.47     13.55 o 
  -9   3   8      245.33      231.50     25.30 o 
  -8   3   8      665.28      639.45     53.01 o 
  -7   3   8      225.33      207.84     24.14 o 
  -6   3   8      245.41      234.91     22.96 o 
  -5   3   8     2696.77     2894.15    109.97 o 
  -4   3   8     1009.41     1032.71     73.57 o 
  -3   3   8      402.83      372.53     30.76 o 
  -2   3   8     1653.92     1491.14    228.37 o 
  -1   3   8     1364.51     1303.85     51.80 o 
   0   3   8      802.74      760.43     34.55 o 
   1   3   8     2153.31     2257.31    128.63 o 
   2   3   8      187.31      169.87     37.92 o 
   3   3   8      384.97      356.72     46.46 o 
   4   3   8      888.37      899.18    101.36 o 
   5   3   8      201.59      208.65     40.22 o 
   6   3   8       90.28       78.59     31.63 o 
 -10   4   8       70.58       75.76     30.07 o 
  -9   4   8      184.17      187.41     22.08 o 
  -8   4   8      642.36      650.84     52.33 o 
  -7   4   8      413.54      391.60     28.02 o 
  -6   4   8      387.56      373.90     32.32 o 
  -5   4   8     1818.27     1888.69    116.54 o 
  -4   4   8      259.60      214.78     37.62 o 
  -3   4   8      338.47      319.90     43.64 o 
  -2   4   8      485.96      517.83     34.24 o 
  -1   4   8      626.09      623.99     40.57 o 
   0   4   8      856.40      825.54     46.15 o 
   1   4   8     1026.72     1056.52    100.07 o 
   2   4   8      377.68      375.10     44.90 o 
   3   4   8      360.35      322.04     51.55 o 
   4   4   8     1135.33     1134.18     78.60 o 
   5   4   8      246.89      221.68     42.29 o 
 -10   5   8      274.36      255.31     46.67 o 
  -9   5   8       16.17       10.11     13.00 o 
  -8   5   8      857.00      905.98     67.07 o 
  -7   5   8      171.74      177.79     20.01 o 
  -6   5   8      395.40      393.44     25.89 o 
  -5   5   8     1034.78     1058.34     99.01 o 
  -4   5   8      224.50      214.87     21.23 o 
  -3   5   8      656.52      601.79     40.23 o 
  -2   5   8     2449.36     2497.92     92.81 o 
  -1   5   8      441.39      407.56     34.97 o 
   0   5   8      467.94      424.38     83.20 o 
   1   5   8     1116.17     1110.60    120.50 o 
   2   5   8      374.18      367.18     55.06 o 
   3   5   8      155.97      136.48     36.90 o 
   4   5   8      672.97      647.66     72.36 o 
 -10   6   8      251.24      276.65     47.61 o 
  -9   6   8      227.83      218.24     41.31 o 
  -8   6   8      696.15      596.58    107.05 o 
  -7   6   8       69.44       61.06     12.38 o 
  -6   6   8       74.95       88.22     14.29 o 
  -5   6   8     1172.19     1158.98     42.85 o 
  -4   6   8      274.70      256.09     25.18 o 
  -3   6   8      336.41      320.62     26.93 o 
  -2   6   8     1227.46     1143.13     63.53 o 
  -1   6   8      140.19      153.76     34.48 o 
   0   6   8       74.56       88.32     27.00 o 
   1   6   8      832.11      842.54     72.03 o 
   2   6   8       79.20       87.64     35.87 o 
   3   6   8       67.07       71.42     30.94 o 
  -9   7   8      377.88      377.40     52.40 o 
  -8   7   8      247.12      239.44     41.23 o 
  -7   7   8      188.80      164.17     15.91 o 
  -6   7   8       29.56       31.11     21.96 o 
  -5   7   8     1189.51     1083.07     91.20 o 
  -4   7   8      295.22      299.90     30.19 o 
  -3   7   8      207.63      192.73     26.96 o 
  -2   7   8      690.89      699.52     83.17 o 
  -1   7   8      113.75      120.63     34.26 o 
   0   7   8       21.32       13.96     16.47 o 
   1   7   8      175.09      172.17     35.94 o 
   2   7   8      133.82      132.91     40.83 o 
  -9   8   8      191.83      191.15     39.62 o 
  -8   8   8      377.34      370.03     52.60 o 
  -7   8   8      269.11      251.95     42.41 o 
  -6   8   8       89.59       86.60     37.23 o 
  -5   8   8      950.06      880.28     74.06 o 
  -4   8   8      268.63      230.30     38.35 o 
  -3   8   8      153.65      130.29     58.34 o 
  -2   8   8      525.00      544.82     58.44 o 
  -1   8   8      162.94      167.30     37.77 o 
   0   8   8      105.61      113.15     37.43 o 
  -8   9   8     1014.28     1102.16    100.18 o 
  -7   9   8      316.71      329.09     49.03 o 
  -6   9   8      263.38      253.13     42.98 o 
  -5   9   8      585.26      578.76     63.56 o 
  -4   9   8      201.29      189.76     36.73 o 
  -3   9   8       64.10       66.69     30.84 o 
  -2   9   8      703.09      850.45     81.67 o 
   2 -11   9       18.66       16.66     22.82 o 
   3 -11   9      358.25      362.55     52.37 o 
   4 -11   9      177.16      184.15     39.90 o 
   5 -11   9       23.71       23.88     19.35 o 
   6 -11   9      568.32      598.33     64.78 o 
   0 -10   9      214.58      196.96     45.54 o 
   1 -10   9      140.86      152.44     45.57 o 
   2 -10   9       48.82       54.82     28.13 o 
   3 -10   9      543.76      577.78     64.60 o 
   4 -10   9      241.76      265.35     43.55 o 
   5 -10   9      201.18      190.36     37.42 o 
   6 -10   9      303.69      327.89     45.54 o 
   7 -10   9        0.83        1.37      8.15 o 
  -2  -9   9       78.26       93.03     38.18 o 
  -1  -9   9      102.06       88.65     39.65 o 
   0  -9   9      233.46      251.77     47.80 o 
   1  -9   9      121.84      127.02     38.51 o 
   2  -9   9       88.82       96.54     31.25 o 
   3  -9   9      498.51      521.35     71.00 o 
   4  -9   9      126.33      128.10     17.28 o 
   5  -9   9        8.45       13.55     10.96 o 
   6  -9   9       30.72       47.50     16.05 o 
   7  -9   9      345.94      383.70     50.44 o 
   8  -9   9       52.13       60.51     29.48 o 
  -3  -8   9      226.72      200.89     51.07 o 
  -2  -8   9      476.43      506.58     65.28 o 
  -1  -8   9       41.90       34.10     25.34 o 
   0  -8   9      681.45      731.42     92.36 o 
   1  -8   9      756.22      702.28     52.89 o 
   2  -8   9       44.54       43.84      8.13 o 
   3  -8   9      475.80      452.30     31.81 o 
   4  -8   9      573.02      550.34     37.59 o 
   5  -8   9       11.36       15.50     14.44 o 
   6  -8   9      482.19      443.82     57.73 o 
   7  -8   9      683.27      767.99     73.42 o 
   8  -8   9      128.06      135.32     46.33 o 
   9  -8   9      405.00      413.64     56.11 o 
  -4  -7   9       37.66       37.76     31.30 o 
  -3  -7   9      782.91      791.67     80.93 o 
  -2  -7   9      306.61      303.37     54.20 o 
  -1  -7   9        0.10        2.20      7.18 o 
   0  -7   9      320.99      305.82     21.31 o 
   1  -7   9      215.11      214.56     17.99 o 
   2  -7   9        7.00        7.53      8.80 o 
   3  -7   9      615.75      638.97     39.98 o 
   4  -7   9      313.19      287.24     24.18 o 
   5  -7   9      108.49       87.35     15.53 o 
   6  -7   9      600.33      584.01     72.17 o 
   7  -7   9      615.18      679.85     68.93 o 
   9  -7   9      530.58      539.19     67.56 o 
  -5  -6   9      199.42      216.05     47.37 o 
  -4  -6   9      118.88      121.21     36.19 o 
  -3  -6   9      350.65      363.46     34.05 o 
  -2  -6   9      374.25      345.31     19.95 o 
  -1  -6   9      145.13      136.92     14.21 o 
   0  -6   9     1422.58     1493.94     68.24 o 
   1  -6   9      692.52      719.43     29.02 o 
   2  -6   9        1.60        5.39     25.89 o 
   3  -6   9     1296.33     1327.02     52.15 o 
   4  -6   9     1120.64     1069.49     67.55 o 
   5  -6   9        3.62        3.85     20.79 o 
   6  -6   9      740.94      781.46     93.81 o 
   7  -6   9      323.40      361.09     57.90 o 
   8  -6   9        0.27        1.44     17.61 o 
   9  -6   9      355.62      370.10     56.15 o 
  -6  -5   9       43.86       39.50     29.19 o 
  -5  -5   9       78.71       81.34     15.47 o 
  -4  -5   9       59.57       50.34     10.34 o 
  -3  -5   9      613.67      611.34     29.05 o 
  -2  -5   9      964.04      977.17     52.13 o 
  -1  -5   9      902.20      891.77     33.31 o 
   0  -5   9     1637.61     1641.04     54.82 o 
   1  -5   9      231.24      243.35     22.87 o 
   2  -5   9       68.89       59.63     13.75 o 
   3  -5   9      907.93      910.17     50.44 o 
   4  -5   9     1058.92      985.84     65.57 o 
   5  -5   9       11.61       10.88     17.81 o 
   6  -5   9      403.99      443.46     63.68 o 
   7  -5   9      199.01      202.11     40.71 o 
   8  -5   9        2.44        4.04     26.76 o 
   9  -5   9       93.43      110.81     42.05 o 
  -7  -4   9       65.04       86.16     41.92 o 
  -6  -4   9      353.55      379.50     32.93 o 
  -5  -4   9      111.43      115.23     16.23 o 
  -4  -4   9       45.57       40.12     10.71 o 
  -3  -4   9      935.26      968.54     51.03 o 
  -2  -4   9      588.07      583.82     28.71 o 
  -1  -4   9      199.59      182.22     16.92 o 
   0  -4   9     1327.23     1313.23     45.64 o 
   1  -4   9      704.53      679.22     33.75 o 
   2  -4   9        6.28       10.54     11.74 o 
   3  -4   9     1356.55     1344.82     53.73 o 
   4  -4   9      352.14      355.89     31.63 o 
   5  -4   9        2.64        0.10     16.55 o 
   6  -4   9      139.82      188.44     36.80 o 
   7  -4   9      240.05      275.78     50.53 o 
   8  -4   9       14.96       11.65     26.96 o 
   9  -4   9       74.19       92.15     36.63 o 
  -8  -3   9      121.99      117.06     26.90 o 
  -7  -3   9        5.26        8.21     13.48 o 
  -6  -3   9     1011.34      996.34     51.24 o 
  -5  -3   9      134.76      136.65     16.64 o 
  -4  -3   9       19.40       14.26      8.12 o 
  -3  -3   9      861.31      836.73     36.30 o 
  -2  -3   9      747.18      724.67     31.01 o 
  -1  -3   9        1.48       14.77      9.91 o 
   0  -3   9     1771.83     1877.09     74.14 o 
   1  -3   9     1347.79     1357.67     49.84 o 
   2  -3   9       58.54       60.19     18.93 o 
   3  -3   9     1859.85     1915.38     67.92 o 
   4  -3   9      625.61      605.28     57.69 o 
   5  -3   9      119.35       95.29     29.16 o 
   6  -3   9      642.60      633.24     80.29 o 
   7  -3   9      221.90      221.27     43.05 o 
   8  -3   9        0.01        3.85     18.86 o 
  -8  -2   9      298.86      303.51     32.77 o 
  -7  -2   9        0.36        4.86     14.13 o 
  -6  -2   9      723.54      733.44     61.48 o 
  -5  -2   9      743.61      715.76     35.08 o 
  -4  -2   9       12.73       12.50     12.14 o 
  -3  -2   9      926.40      924.65     36.14 o 
  -2  -2   9     1099.13     1102.11     37.93 o 
  -1  -2   9       78.00       73.13     17.24 o 
   0  -2   9     1122.10     1172.45     60.79 o 
   1  -2   9     1097.02     1081.17     50.65 o 
   2  -2   9      257.52      267.28     27.39 o 
   3  -2   9     1595.38     1552.95     82.12 o 
   4  -2   9     1671.27     1672.03     99.66 o 
   5  -2   9       33.57       35.93     28.99 o 
   6  -2   9      792.95      767.34     91.45 o 
   7  -2   9      368.24      384.49     53.48 o 
   8  -2   9       13.89       11.46     20.31 o 
  -9  -1   9      267.47      261.86     31.53 o 
  -8  -1   9      304.28      308.07     32.71 o 
  -7  -1   9       84.02       62.12     19.41 o 
  -6  -1   9      584.29      587.03     52.47 o 
  -5  -1   9      502.90      506.04     42.35 o 
  -4  -1   9      204.47      178.35     18.54 o 
  -3  -1   9      836.10      829.72     39.99 o 
  -2  -1   9      946.66      974.47     43.77 o 
  -1  -1   9      101.39       89.11     19.88 o 
   0  -1   9      866.39      875.60     45.52 o 
   1  -1   9      420.07      393.97     29.43 o 
   2  -1   9        9.51       14.25     19.06 o 
   3  -1   9      774.87      767.74     67.50 o 
   4  -1   9     1886.15     1912.15    109.10 o 
   5  -1   9      297.34      246.13     43.16 o 
   6  -1   9     1475.31     1425.95     92.16 o 
   8  -1   9       19.31       11.75     18.29 o 
  -9   0   9      179.73      188.14     27.53 o 
  -8   0   9      389.95      400.66     36.35 o 
  -7   0   9       46.34       41.69     14.98 o 
  -6   0   9      915.31      915.43     46.00 o 
  -5   0   9      449.31      449.32     35.23 o 
  -4   0   9       39.45       43.26     13.05 o 
  -3   0   9     1003.97     1001.87     44.23 o 
  -2   0   9     1920.27     1939.70     61.64 o 
  -1   0   9       70.80       64.78     22.43 o 
   0   0   9     2453.24     2508.26     86.28 o 
   1   0   9      725.34      702.39     38.28 o 
   2   0   9       14.78       14.15     20.22 o 
   3   0   9     1064.81     1031.34     75.51 o 
   4   0   9      337.67      344.61     52.14 o 
   5   0   9       32.59       31.11     24.27 o 
   6   0   9      387.08      384.67     52.05 o 
   7   0   9      483.08      478.76     61.86 o 
  -9   1   9      247.24      265.93     36.63 o 
  -8   1   9      475.71      451.34     37.26 o 
  -7   1   9       22.41       22.57     15.98 o 
  -6   1   9     1116.00     1135.97     50.26 o 
  -5   1   9       11.28       17.56     11.51 o 
  -4   1   9      176.14      175.04     26.19 o 
  -3   1   9      243.02      255.27     26.37 o 
  -2   1   9      253.21      262.91     27.22 o 
  -1   1   9        0.47        8.84     11.67 o 
   0   1   9     2949.89     2831.73    237.64 o 
   1   1   9      578.88      547.89     54.62 o 
   2   1   9        5.44        2.89     23.49 o 
   3   1   9      314.91      311.94     48.24 o 
   4   1   9      169.89      184.13     35.86 o 
   5   1   9      148.02      116.09     34.00 o 
   6   1   9       44.10       64.84     35.16 o 
   7   1   9      166.10      146.71     37.38 o 
  -9   2   9      243.12      234.75     29.43 o 
  -8   2   9      155.40      164.22     23.67 o 
  -7   2   9       42.74       46.80     18.61 o 
  -6   2   9      961.77      994.95     45.26 o 
  -5   2   9     1603.38     1547.11     60.43 o 
  -4   2   9        0.66        2.41     24.45 o 
  -3   2   9     3023.77     3137.20    136.11 o 
  -2   2   9     2500.98     2684.89    123.07 o 
  -1   2   9      138.47      118.67     32.57 o 
   0   2   9     1582.37     1375.31    192.75 o 
   1   2   9      909.04      875.74     71.56 o 
   2   2   9        0.86        5.39     20.98 o 
   3   2   9      654.52      669.61     61.65 o 
   4   2   9      392.89      375.43     56.35 o 
   5   2   9       16.48       11.75     16.75 o 
   6   2   9       73.86       87.62     40.10 o 
  -9   3   9      423.30      423.50     35.73 o 
  -8   3   9       29.94       35.62     14.31 o 
  -7   3   9        5.51       10.68     15.21 o 
  -6   3   9     1071.09     1091.41     46.70 o 
  -5   3   9     3211.60     3310.58    175.51 o 
  -4   3   9       97.16       72.09     26.73 o 
  -3   3   9     1844.25     1783.88    113.26 o 
  -2   3   9      981.55      937.09     77.07 o 
  -1   3   9       31.41       21.83     14.49 o 
   0   3   9      294.28      314.95     42.69 o 
   1   3   9      760.00      761.96     79.93 o 
   2   3   9       45.12       47.02     23.70 o 
   3   3   9      575.94      603.21     78.17 o 
   4   3   9      610.27      567.25     61.78 o 
   5   3   9        1.35       -0.19     20.02 o 
 -10   4   9       29.44       42.08     25.33 o 
  -9   4   9      595.04      594.91     42.50 o 
  -8   4   9      276.48      251.36     25.93 o 
  -7   4   9        3.24        6.98     16.89 o 
  -6   4   9      904.71      891.77     67.73 o 
  -5   4   9      595.32      562.63     65.69 o 
  -4   4   9      152.25      113.74     31.79 o 
  -3   4   9     1173.89     1208.01     52.82 o 
  -2   4   9     1732.84     1654.36     85.41 o 
  -1   4   9       64.70       63.63     35.00 o 
   0   4   9     1853.25     1800.24    113.94 o 
   1   4   9      614.75      664.20     83.76 o 
   2   4   9        1.03        4.72     20.50 o 
   3   4   9      411.57      424.78     53.73 o 
   4   4   9      689.86      675.72     73.18 o 
  -9   5   9      453.06      446.84     58.81 o 
  -8   5   9      488.09      466.29     32.66 o 
  -7   5   9       27.66       19.82     10.26 o 
  -6   5   9      855.76      898.96     68.82 o 
  -5   5   9      108.25      131.73     33.20 o 
  -4   5   9       28.49       30.12     19.82 o 
  -3   5   9      709.76      719.63     38.77 o 
  -2   5   9      730.12      703.40     60.01 o 
  -1   5   9        2.88        9.43     29.26 o 
   0   5   9     1015.20     1014.49    112.15 o 
   1   5   9      535.85      536.19     70.76 o 
   2   5   9        3.12        2.89     20.89 o 
   3   5   9      649.11      650.01     73.31 o 
  -9   6   9      217.02      204.32     46.70 o 
  -8   6   9      367.81      373.02     52.11 o 
  -7   6   9       48.39       41.07     12.41 o 
  -6   6   9      711.35      715.35     87.50 o 
  -5   6   9      130.73      149.67     29.08 o 
  -4   6   9       17.90       14.16     13.09 o 
  -3   6   9      407.37      424.68     46.42 o 
  -2   6   9      283.94      336.18     52.82 o 
  -1   6   9       10.78        9.92     29.46 o 
   0   6   9      432.18      381.85     50.84 o 
   1   6   9      615.26      527.69     62.55 o 
   2   6   9        4.49        9.63     25.12 o 
  -8   7   9      268.47      300.01     51.21 o 
  -7   7   9       38.42       44.98     32.17 o 
  -6   7   9      403.86      421.18     53.72 o 
  -5   7   9      413.07      381.09     49.36 o 
  -4   7   9        3.55       10.01     26.95 o 
  -3   7   9      615.30      654.06     63.65 o 
  -2   7   9      298.16      303.50     44.77 o 
  -1   7   9        0.14        6.83     20.02 o 
   0   7   9      393.42      398.21     54.17 o 
   1   7   9      405.78      404.91     56.69 o 
  -8   8   9      503.08      528.87     64.01 o 
  -7   8   9       27.26       32.74     32.45 o 
  -6   8   9      714.08      816.45     84.46 o 
  -5   8   9     1027.64      975.54     89.87 o 
  -4   8   9       13.39        9.15     15.69 o 
  -3   8   9      668.34      643.89     69.83 o 
  -2   8   9      380.36      376.52     51.82 o 
  -1   8   9       15.00       14.25     20.70 o 
  -5   9   9      496.12      426.28     54.85 o 
   1 -10  10       40.76       29.86     27.74 o 
   2 -10  10      270.58      285.31     50.44 o 
   3 -10  10      313.73      315.83     48.45 o 
   4 -10  10        1.55        3.27     18.58 o 
   5 -10  10      134.18      148.07     36.00 o 
   6 -10  10      217.00      248.12     41.09 o 
  -1  -9  10      122.05      107.98     58.38 o 
   0  -9  10      463.05      434.54     62.13 o 
   1  -9  10       81.98       78.68     37.51 o 
   2  -9  10      321.66      345.74     51.77 o 
   3  -9  10     1284.02     1433.74     97.09 o 
   4  -9  10        9.30        6.88      8.68 o 
   5  -9  10      333.73      350.28     32.12 o 
   6  -9  10      558.05      576.93     60.12 o 
   7  -9  10        4.35        5.29     18.38 o 
  -3  -8  10      544.49      506.18     66.40 o 
  -2  -8  10      106.59      106.79     42.83 o 
  -1  -8  10      389.54      360.62     51.66 o 
   0  -8  10      215.80      238.82     52.04 o 
   1  -8  10      136.12      128.51     34.08 o 
   2  -8  10       95.54       97.56     19.05 o 
   3  -8  10      546.64      577.12     54.03 o 
   4  -8  10       50.83       45.67     16.14 o 
   5  -8  10      415.88      410.50     45.87 o 
   6  -8  10      305.90      315.47     40.12 o 
   7  -8  10        6.23        2.31     14.25 o 
   8  -8  10      275.44      295.67     46.66 o 
  -4  -7  10      173.37      166.83     41.83 o 
  -3  -7  10      529.99      582.84    105.66 o 
  -2  -7  10        5.01        2.02     21.37 o 
  -1  -7  10      129.97      138.58     16.24 o 
   0  -7  10      328.87      318.74     31.25 o 
   1  -7  10      205.09      166.17     14.58 o 
   2  -7  10      552.24      530.09     36.63 o 
   3  -7  10      684.95      643.11     52.12 o 
   4  -7  10        2.00        4.03      8.51 o 
   5  -7  10      335.84      326.97     48.32 o 
   6  -7  10      534.45      557.99     57.49 o 
   7  -7  10       21.76       18.97     21.38 o 
   8  -7  10      373.25      397.70     57.92 o 
  -5  -6  10        2.07        4.81     22.43 o 
  -4  -6  10      205.72      201.01     47.57 o 
  -3  -6  10      287.95      264.20     23.94 o 
  -2  -6  10       24.81       21.32      9.52 o 
  -1  -6  10      310.65      302.45     24.16 o 
   0  -6  10      584.78      608.99     26.76 o 
   1  -6  10        5.11        8.03      9.28 o 
   2  -6  10      396.86      419.42     51.83 o 
   3  -6  10      365.61      324.04     24.35 o 
   4  -6  10       93.17       87.88     28.84 o 
   5  -6  10      224.74      226.17     37.36 o 
   6  -6  10      459.69      444.55     60.32 o 
   7  -6  10       22.29       19.45     17.43 o 
   8  -6  10      139.19      137.47     48.36 o 
  -6  -5  10      248.35      256.69     58.34 o 
  -5  -5  10       29.69       28.83     13.24 o 
  -4  -5  10      350.48      348.41     29.69 o 
  -3  -5  10      469.33      432.43     31.80 o 
  -2  -5  10        1.69        6.21      9.65 o 
  -1  -5  10      806.40      805.57     46.52 o 
   0  -5  10      318.23      331.72     25.51 o 
   1  -5  10       17.59       30.21     12.25 o 
   2  -5  10      213.61      219.63     25.10 o 
   3  -5  10      735.68      707.85     73.35 o 
   4  -5  10      201.41      183.53     39.09 o 
   5  -5  10      320.73      327.92     50.45 o 
   6  -5  10      263.16      286.49     51.82 o 
   7  -5  10       97.67       93.27     29.23 o 
   8  -5  10       29.50       38.71     28.41 o 
  -6  -4  10       63.27       82.45     22.38 o 
  -5  -4  10       13.44       11.82      8.87 o 
  -4  -4  10      386.38      355.50     28.83 o 
  -3  -4  10      951.26      974.18     35.98 o 
  -2  -4  10       28.91       28.95     10.70 o 
  -1  -4  10     1454.03     1535.02     52.57 o 
   0  -4  10      723.86      712.11     36.35 o 
   1  -4  10      210.66      205.62     21.52 o 
   2  -4  10      348.78      336.03     26.78 o 
   3  -4  10     2039.76     2136.50    111.02 o 
   4  -4  10      182.30      159.76     34.23 o 
   5  -4  10      537.03      536.00     72.38 o 
   6  -4  10      236.63      260.27     47.14 o 
   7  -4  10       46.80       47.79     23.60 o 
   8  -4  10      156.53      181.07     39.98 o 
  -7  -3  10      318.75      340.30     35.07 o 
  -6  -3  10      116.84      115.95     22.57 o 
  -5  -3  10       91.84       70.00     17.81 o 
  -4  -3  10      189.87      192.51     18.88 o 
  -3  -3  10     1660.85     1657.12     79.79 o 
  -2  -3  10      198.75      185.19     17.90 o 
  -1  -3  10      775.59      758.67     42.62 o 
   0  -3  10     2541.20     2634.71     98.09 o 
   1  -3  10      125.17      116.21     18.48 o 
   2  -3  10     1543.91     1539.29    100.28 o 
   3  -3  10     2006.22     2068.93    109.04 o 
   4  -3  10        2.42        6.16     19.83 o 
   5  -3  10      119.14      130.41     31.95 o 
   6  -3  10      440.06      463.60     66.81 o 
   7  -3  10      265.71      246.12     45.12 o 
   8  -3  10       99.32      109.95     38.68 o 
  -8  -2  10        0.14        6.14     10.50 o 
  -7  -2  10      277.88      275.44     31.52 o 
  -6  -2  10      280.29      292.29     30.44 o 
  -5  -2  10       25.24       16.37     12.29 o 
  -4  -2  10      209.77      203.34     20.48 o 
  -3  -2  10      890.12      896.36     37.26 o 
  -2  -2  10      232.66      229.85     25.32 o 
  -1  -2  10      666.74      645.63     39.98 o 
   0  -2  10     3036.15     3315.11    126.31 o 
   1  -2  10       63.59       58.51     15.69 o 
   2  -2  10      827.13      814.91     70.41 o 
   3  -2  10      552.31      552.81     55.10 o 
   4  -2  10       15.88       16.46     20.60 o 
   5  -2  10      201.80      211.82     39.56 o 
   6  -2  10     1031.60      999.48     78.75 o 
   7  -2  10       38.16       38.82     24.76 o 
  -8  -1  10       20.53       22.60     12.31 o 
  -7  -1  10      135.55      129.97     22.22 o 
  -6  -1  10      525.51      532.56     49.22 o 
  -5  -1  10       19.04       21.86     14.37 o 
  -4  -1  10      495.08      465.35     40.96 o 
  -3  -1  10     1438.13     1477.45     62.41 o 
  -2  -1  10      326.04      276.53     27.19 o 
  -1  -1  10     1452.66     1282.00    158.51 o 
   0  -1  10     1178.00     1211.08     88.27 o 
   1  -1  10       54.49       56.29     26.51 o 
   2  -1  10      345.14      350.87     44.31 o 
   3  -1  10      863.41      894.55     91.86 o 
   5  -1  10      876.80      852.43    103.58 o 
   6  -1  10      463.79      462.89     61.28 o 
   7  -1  10       47.77       45.86     26.59 o 
  -8   0  10       84.40       66.08     21.06 o 
  -7   0  10      161.39      161.80     24.73 o 
  -6   0  10     1162.72     1229.47     91.10 o 
  -5   0  10       37.40       37.48     15.58 o 
  -4   0  10      834.31      825.22     58.46 o 
  -3   0  10        2.50        5.10     29.07 o 
  -2   0  10      236.14      192.92     43.02 o 
  -1   0  10      485.90      449.61     52.90 o 
   0   0  10        3.13        7.22     35.90 o 
   1   0  10      238.32      225.26     39.82 o 
   2   0  10      327.69      325.87     50.01 o 
   3   0  10     1161.69     1153.22     79.10 o 
   4   0  10      208.85      189.81     38.31 o 
   5   0  10      231.23      197.31     41.80 o 
   6   0  10      229.97      244.65     43.92 o 
  -9   1  10      307.75      312.16     34.62 o 
  -8   1  10       64.76       58.39     20.58 o 
  -7   1  10      458.54      445.70     37.08 o 
  -6   1  10      928.94      953.83     74.28 o 
  -5   1  10        2.16        8.13     14.29 o 
  -4   1  10      401.70      369.49     52.44 o 
  -3   1  10      982.72     1028.05     72.95 o 
  -2   1  10       65.67       63.54     26.90 o 
  -1   1  10     1169.40     1180.83     86.18 o 
   0   1  10      941.61      910.25     69.43 o 
   1   1  10      190.16      198.22     36.76 o 
   2   1  10      361.50      362.49     47.41 o 
   3   1  10     1557.83     1677.88    103.06 o 
   4   1  10      148.43      129.62     32.65 o 
   5   1  10      310.36      289.51     46.91 o 
   6   1  10      322.86      321.56     51.85 o 
  -9   2  10      277.61      287.71     31.24 o 
  -8   2  10        2.78        5.20     11.07 o 
  -7   2  10      638.49      636.26     42.95 o 
  -6   2  10      801.19      790.97     64.93 o 
  -5   2  10       78.49       77.18     19.06 o 
  -4   2  10      551.19      557.89     66.40 o 
  -3   2  10     3136.87     3238.13    149.31 o 
  -2   2  10      176.60      146.71     32.78 o 
  -1   2  10      245.35      229.63     43.12 o 
   0   2  10      869.83      694.60     75.93 o 
   1   2  10       81.00       88.54     28.64 o 
   2   2  10      177.41      166.18     35.58 o 
   3   2  10      816.26      848.41    100.68 o 
   4   2  10       19.90       25.71     29.17 o 
   5   2  10      233.55      226.55     43.72 o 
  -9   3  10      198.70      177.12     25.84 o 
  -8   3  10       43.89       41.96     14.63 o 
  -7   3  10      362.80      359.25     31.76 o 
  -6   3  10      992.35     1036.91     77.36 o 
  -5   3  10       62.75       62.27     40.68 o 
  -4   3  10      630.73      609.41     56.34 o 
  -3   3  10     1982.98     1994.12    167.17 o 
  -2   3  10      276.12      256.91     45.86 o 
  -1   3  10      760.61      734.81     78.72 o 
   0   3  10     2330.87     2392.72    109.73 o 
   1   3  10       43.48       43.07     24.09 o 
   2   3  10      569.32      561.35     75.12 o 
   3   3  10      401.26      400.28     51.29 o 
   4   3  10       38.55       49.99     26.49 o 
  -9   4  10      330.34      341.76     52.05 o 
  -8   4  10      128.74      149.11     25.04 o 
  -7   4  10      348.78      350.70     30.13 o 
  -6   4  10      751.67      791.35     62.71 o 
  -5   4  10       61.07       44.15     24.19 o 
  -4   4  10      573.60      513.84    117.75 o 
  -3   4  10     1259.48     1262.68    134.95 o 
  -2   4  10      236.39      229.27     40.96 o 
  -1   4  10      805.71      728.49     87.87 o 
   0   4  10     1293.27     1240.61    133.61 o 
   1   4  10       44.81       29.58     23.03 o 
   2   4  10      344.71      373.75     51.99 o 
   3   4  10      275.49      293.29     50.25 o 
  -8   5  10        7.07        5.86      6.55 o 
  -7   5  10      296.82      274.81     26.29 o 
  -6   5  10      514.01      516.26     35.69 o 
  -5   5  10       49.18       40.24     21.77 o 
  -4   5  10      393.62      366.98     54.90 o 
  -3   5  10      580.93      651.60     80.13 o 
  -2   5  10      101.05      101.98     31.36 o 
  -1   5  10      458.84      475.10     67.43 o 
   0   5  10      548.72      544.67     61.21 o 
   1   5  10       18.07       15.60     21.57 o 
   2   5  10       44.46       42.58     25.82 o 
  -8   6  10        2.99       13.67     31.76 o 
  -7   6  10      421.31      391.49     66.06 o 
  -6   6  10      291.41      266.33     43.11 o 
  -5   6  10        2.29        5.87     18.38 o 
  -4   6  10      227.89      216.63     39.38 o 
  -3   6  10      306.21      304.26     49.34 o 
  -2   6  10       75.20       76.55     29.40 o 
  -1   6  10      270.09      259.12     46.09 o 
   0   6  10      483.64      475.28     61.38 o 
   1   6  10       71.79       68.05     30.36 o 
  -7   7  10      525.48      561.33     65.99 o 
  -6   7  10      780.80      858.79     84.58 o 
  -5   7  10       26.52       30.82     23.50 o 
  -4   7  10      284.58      288.92     46.88 o 
  -3   7  10      381.01      378.04     66.87 o 
  -2   7  10      104.67       89.23     34.92 o 
  -1   7  10      312.56      346.20     54.55 o 
  -5   8  10       12.25       14.63     18.29 o 
  -4   8  10      271.53      229.61     46.27 o 
   2 -10  11      740.03      779.77     90.42 o 
   3 -10  11       36.86       39.88     28.99 o 
   4 -10  11       58.74       53.48     28.62 o 
   0  -9  11      148.80      126.68     42.77 o 
   1  -9  11       44.38       32.56     20.81 o 
   2  -9  11      420.46      480.45     66.35 o 
   3  -9  11      108.93      116.73     43.70 o 
   4  -9  11       73.54       66.03     32.87 o 
   5  -9  11      417.00      496.77     64.78 o 
   6  -9  11       56.58       58.59     24.57 o 
  -2  -8  11       92.73       99.52     40.12 o 
  -1  -8  11      205.21      213.27     44.28 o 
   0  -8  11      132.19      125.87     42.86 o 
   1  -8  11        2.27        4.81     21.75 o 
   2  -8  11      744.20      870.42     86.04 o 
   3  -8  11      270.68      287.73     28.79 o 
   4  -8  11      243.85      251.92     27.01 o 
   5  -8  11      532.89      549.11     60.58 o 
   6  -8  11       73.62       66.61     27.76 o 
   7  -8  11       82.23       74.04     28.83 o 
  -3  -7  11       68.91       87.04     46.36 o 
  -2  -7  11       17.06        7.51     21.95 o 
  -1  -7  11      378.81      389.49     55.24 o 
   0  -7  11      123.87      115.86     17.82 o 
   1  -7  11      117.29      115.41     18.85 o 
   2  -7  11      675.77      698.20     59.05 o 
   3  -7  11      102.74       93.49     23.15 o 
   4  -7  11      115.66      118.12     27.89 o 
   5  -7  11      329.40      331.94     44.41 o 
   6  -7  11      116.39      106.82     34.35 o 
   7  -7  11      127.47      119.96     39.86 o 
  -4  -6  11      346.94      343.75     57.79 o 
  -3  -6  11      132.40      124.04     44.11 o 
  -2  -6  11      111.36      106.83     17.59 o 
  -1  -6  11      236.89      256.72     29.16 o 
   0  -6  11      184.23      188.15     20.00 o 
   1  -6  11      149.82      155.55     16.79 o 
   2  -6  11      394.94      412.55     38.10 o 
   3  -6  11       37.23       47.88     23.12 o 
   4  -6  11      182.78      177.67     36.93 o 
   5  -6  11      167.77      194.69     38.55 o 
   6  -6  11      152.55      167.37     37.09 o 
   7  -6  11       52.29       63.78     28.91 o 
  -5  -5  11      104.60       84.98     43.21 o 
  -4  -5  11      547.97      512.22     39.42 o 
  -3  -5  11      128.04      121.46     19.57 o 
  -2  -5  11      195.30      183.19     22.94 o 
  -1  -5  11      419.32      443.73     33.40 o 
   0  -5  11      259.14      244.23     22.86 o 
   1  -5  11      315.18      329.43     27.07 o 
   2  -5  11      458.86      498.32     65.04 o 
   3  -5  11      241.92      222.60     38.54 o 
   4  -5  11       49.45       58.30     27.17 o 
   5  -5  11      429.56      408.34     50.36 o 
   6  -5  11      297.61      298.73     44.96 o 
   7  -5  11       94.40       85.35     32.21 o 
  -6  -4  11      204.58      194.10     45.43 o 
  -5  -4  11      108.44      108.85     25.95 o 
  -4  -4  11      683.76      678.01     45.17 o 
  -3  -4  11      545.40      493.83     36.57 o 
  -2  -4  11      196.76      177.33     17.50 o 
  -1  -4  11     1662.81     1744.89     52.15 o 
   0  -4  11       66.60       66.08     15.02 o 
   1  -4  11       64.44       66.36     15.40 o 
   2  -4  11      956.43     1008.82     69.92 o 
   3  -4  11      686.77      645.37     80.39 o 
   4  -4  11       86.49       73.01     25.56 o 
   5  -4  11      923.49      867.41     76.41 o 
   6  -4  11      323.37      305.79     47.02 o 
   7  -4  11        5.00        5.20     27.43 o 
  -6  -3  11       13.59       17.71     13.00 o 
  -5  -3  11      128.15      122.51     30.56 o 
  -4  -3  11      813.96      858.31     68.92 o 
  -3  -3  11      225.49      211.41     24.58 o 
  -2  -3  11      474.16      410.24     26.21 o 
  -1  -3  11     1434.24     1329.67    106.87 o 
   0  -3  11       47.62       45.58     22.26 o 
   1  -3  11        2.32        1.92     21.27 o 
   2  -3  11     1320.41     1412.04     86.59 o 
   3  -3  11      353.03      336.87     55.16 o 
   4  -3  11       30.64       27.55     19.94 o 
   5  -3  11      607.39      613.75     69.90 o 
   6  -3  11      348.97      342.23     51.31 o 
   7  -3  11       35.48       28.12     23.21 o 
  -7  -2  11      237.85      240.99     29.73 o 
  -6  -2  11        0.55        5.39     18.57 o 
  -5  -2  11      161.21      152.82     24.64 o 
  -4  -2  11      712.90      707.98     60.48 o 
  -3  -2  11      419.97      378.54     31.81 o 
  -2  -2  11      336.59      337.99     50.97 o 
  -1  -2  11     1798.58     1862.45    156.83 o 
   0  -2  11     1638.99     1604.35    139.68 o 
   1  -2  11       23.27       22.92     22.05 o 
   2  -2  11     1934.23     2075.74    105.76 o 
   3  -2  11      271.56      287.13     52.62 o 
   4  -2  11      279.22      252.03     46.61 o 
   5  -2  11      273.03      315.46     49.98 o 
   6  -2  11       70.04       82.42     34.70 o 
   7  -2  11       78.83       76.83     33.16 o 
  -7  -1  11      287.33      289.80     32.91 o 
  -6  -1  11      153.58      144.66     34.32 o 
  -5  -1  11      138.27      122.25     21.99 o 
  -4  -1  11      388.46      398.82     40.33 o 
  -3  -1  11       51.61       66.29     42.39 o 
  -2  -1  11      226.74      225.21     46.86 o 
  -1  -1  11       66.90       79.73     88.99 o 
   0  -1  11      567.37      531.70     64.87 o 
   1  -1  11      320.07      308.35     51.83 o 
   2  -1  11      906.21      900.29     69.03 o 
   3  -1  11      168.67      158.79     36.24 o 
   4  -1  11      129.16      118.26     32.53 o 
   5  -1  11      114.99      158.35     43.13 o 
   6  -1  11      128.44      141.58     46.33 o 
  -8   0  11       35.68       38.67     16.85 o 
  -7   0  11      506.92      520.04     43.74 o 
  -6   0  11      277.69      265.74     28.78 o 
  -5   0  11       78.02       71.66     18.86 o 
  -4   0  11      334.47      354.80     38.87 o 
  -3   0  11      235.01      236.94     45.90 o 
  -2   0  11      162.40      150.78     40.11 o 
  -1   0  11     1087.50     1201.13    111.78 o 
   0   0  11      224.41      273.40    103.98 o 
   1   0  11      610.41      634.00     62.08 o 
   2   0  11     1107.21     1169.40    127.79 o 
   3   0  11      577.49      572.77     77.68 o 
   4   0  11      114.80      104.99     31.56 o 
   5   0  11      803.07      704.54     80.03 o 
   6   0  11       43.35       45.85     27.94 o 
  -8   1  11       16.07        9.70     16.84 o 
  -7   1  11      614.07      629.89     49.02 o 
  -6   1  11       63.31       65.99     19.70 o 
  -5   1  11       96.57      107.42     20.83 o 
  -4   1  11     1364.26     1306.13    138.62 o 
  -3   1  11      848.72      842.76     70.70 o 
  -2   1  11      268.47      265.26     45.84 o 
  -1   1  11     1175.36     1159.30     78.34 o 
   0   1  11       14.95       22.72     26.19 o 
   1   1  11        0.89        1.15     23.58 o 
   2   1  11      542.21      550.49     73.33 o 
   3   1  11      437.28      406.44     53.58 o 
   4   1  11      174.15      176.33     40.97 o 
   5   1  11      729.79      667.41     76.55 o 
  -8   2  11      194.39      226.19     28.50 o 
  -7   2  11      755.95      756.13     53.29 o 
  -6   2  11      113.05      107.22     21.18 o 
  -5   2  11      105.74      108.28     25.92 o 
  -4   2  11     1079.53     1041.06    116.60 o 
  -3   2  11      412.73      426.14     68.27 o 
  -2   2  11      154.17      166.09     43.87 o 
  -1   2  11     1396.22     1387.75    146.44 o 
   0   2  11      358.78      328.12     52.83 o 
   1   2  11      132.90      129.87     39.78 o 
   2   2  11      952.72      974.62     75.27 o 
   3   2  11      232.27      236.65     43.15 o 
   4   2  11       85.27       77.91     32.98 o 
  -8   3  11       79.93       54.86     22.23 o 
  -7   3  11      693.07      694.79     49.90 o 
  -6   3  11      264.29      251.23     27.44 o 
  -5   3  11      102.47       94.64     29.04 o 
  -4   3  11      826.38      832.61     95.52 o 
  -3   3  11      408.52      389.82     61.83 o 
  -2   3  11      162.44      152.77     39.71 o 
  -1   3  11     1425.17     1366.66     86.42 o 
   0   3  11      488.72      456.10     64.46 o 
   1   3  11      155.55      127.70     32.26 o 
   2   3  11      475.48      492.44     64.40 o 
   3   3  11      206.51      222.17     47.95 o 
  -8   4  11      117.98      122.42     26.94 o 
  -7   4  11      410.72      416.64     35.88 o 
  -6   4  11      283.71      239.59     26.28 o 
  -5   4  11      133.03      113.15     30.80 o 
  -4   4  11      898.16      721.40     89.14 o 
  -3   4  11      399.77      408.95     60.92 o 
  -2   4  11       66.38       44.92     23.62 o 
  -1   4  11      776.33      849.43     76.93 o 
   0   4  11      232.24      232.61     42.96 o 
   1   4  11       39.22       39.01     24.08 o 
   2   4  11      231.40      252.27     49.72 o 
  -7   5  11      419.00      397.47     35.98 o 
  -6   5  11      181.66      158.84     22.76 o 
  -5   5  11      161.32      152.52     36.13 o 
  -4   5  11      396.73      329.72     47.69 o 
  -3   5  11      334.55      347.49     51.40 o 
  -2   5  11       73.02       72.21     29.79 o 
  -1   5  11      592.27      591.50     68.95 o 
   0   5  11      110.30      116.54     40.62 o 
   1   5  11        1.61        7.60     20.69 o 
  -6   6  11      492.68      558.35     66.83 o 
  -5   6  11       95.19       95.58     43.30 o 
  -4   6  11      713.72      768.10     87.40 o 
  -3   6  11      418.93      437.79     60.13 o 
  -2   6  11      152.20      169.57     38.43 o 
  -1   6  11      479.53      497.97     64.86 o 
  -5   7  11      197.75      193.59     40.21 o 
  -4   7  11      367.16      369.46     54.61 o 
  -3   7  11      107.14       78.23     68.39 o 
   2  -9  12      179.11      183.95     43.86 o 
   3  -9  12        5.18       16.07     29.45 o 
   4  -9  12      306.36      339.44     55.31 o 
  -1  -8  12       52.27       63.98     31.41 o 
   0  -8  12        1.50        0.96     20.69 o 
   1  -8  12      553.02      567.31     71.50 o 
   2  -8  12      411.18      434.11     62.15 o 
   3  -8  12       25.19       20.68     12.22 o 
   4  -8  12      340.07      368.37     50.13 o 
   5  -8  12      179.44      184.63     34.97 o 
  -2  -7  12      194.33      203.63     44.17 o 
  -1  -7  12      168.13      184.60     41.54 o 
   0  -7  12       15.70       12.80     13.67 o 
   1  -7  12      276.27      282.41     30.13 o 
   2  -7  12      344.15      382.99     44.96 o 
   3  -7  12       46.65       44.13     24.95 o 
   4  -7  12      175.75      205.03     36.91 o 
   5  -7  12      170.85      178.62     35.16 o 
   6  -7  12        3.31        7.60     23.29 o 
  -3  -6  12        3.79       12.51     33.30 o 
  -2  -6  12      244.56      237.47     47.90 o 
  -1  -6  12      226.92      228.93     29.12 o 
   0  -6  12       24.83       22.44     26.77 o 
   1  -6  12      162.45      186.07     25.33 o 
   2  -6  12      351.49      340.11     41.24 o 
   3  -6  12       23.61       21.18     17.62 o 
   4  -6  12      190.79      197.58     35.57 o 
   5  -6  12      466.92      453.65     57.86 o 
   6  -6  12       18.84       16.56     16.95 o 
  -4  -5  12      399.03      393.45     58.54 o 
  -3  -5  12        9.05        4.89     10.55 o 
  -2  -5  12      278.74      265.17     28.99 o 
  -1  -5  12      345.65      341.21     33.36 o 
   0  -5  12       58.02       47.95     16.99 o 
   1  -5  12      545.24      539.57     68.06 o 
   2  -5  12      530.29      529.80     69.10 o 
   3  -5  12       18.20       15.50     15.31 o 
   4  -5  12      747.20      742.38     71.96 o 
   5  -5  12      455.27      443.46     58.53 o 
   6  -5  12        3.81        5.68     19.83 o 
  -5  -4  12      562.68      521.15     42.71 o 
  -4  -4  12      177.21      171.53     29.96 o 
  -3  -4  12        9.27        9.63     14.82 o 
  -2  -4  12      283.77      270.85     29.08 o 
  -1  -4  12      173.30      189.50     32.15 o 
   0  -4  12      132.89      139.72     37.17 o 
   1  -4  12      922.97      948.72    104.70 o 
   2  -4  12      282.81      285.77     48.45 o 
   3  -4  12       33.96       29.67     19.84 o 
   4  -4  12      486.91      470.21     55.09 o 
   5  -4  12      271.75      271.71     47.35 o 
   6  -4  12       57.72       54.25     31.90 o 
  -6  -3  12        8.76        8.10     11.00 o 
  -5  -3  12      342.33      346.86     34.82 o 
  -4  -3  12      201.46      198.45     26.92 o 
  -3  -3  12       24.88       24.42     14.27 o 
  -2  -3  12     1020.09     1020.67     81.39 o 
  -1  -3  12     1077.84     1138.72    122.09 o 
   0  -3  12       20.60       21.86     24.94 o 
   1  -3  12      965.88      987.45    110.75 o 
   2  -3  12     1074.13     1123.95    124.62 o 
   3  -3  12       29.05       19.55     20.22 o 
   4  -3  12      454.96      463.72     57.87 o 
   5  -3  12      288.22      275.19     47.08 o 
  -6  -2  12        9.71        7.16      9.82 o 
  -5  -2  12      194.21      191.70     27.22 o 
  -4  -2  12      954.56      939.99     52.06 o 
  -3  -2  12      121.31      102.75     20.47 o 
  -2  -2  12     1003.10     1051.56    114.67 o 
  -1  -2  12      166.31      175.69     35.56 o 
   0  -2  12       58.90       50.41     32.10 o 
   1  -2  12       53.20       55.41     33.25 o 
   2  -2  12      753.06      764.79     93.69 o 
   3  -2  12        2.71        3.08     21.56 o 
   4  -2  12      142.09      151.98     37.17 o 
   5  -2  12       96.59       89.21     33.66 o 
   6  -2  12       10.84        9.63     21.37 o 
  -6  -1  12        5.69        8.19     10.92 o 
  -5  -1  12      240.28      260.19     29.64 o 
  -4  -1  12      711.79      702.93     48.79 o 
  -3  -1  12        2.90        5.16     11.50 o 
  -2  -1  12      398.02      401.88     61.42 o 
  -1  -1  12      615.80      641.41     83.25 o 
   0  -1  12       52.38       37.87     22.74 o 
   1  -1  12     1168.27     1181.96    126.50 o 
   2  -1  12      562.79      589.94     77.45 o 
   3  -1  12       31.03       25.33     22.06 o 
   4  -1  12      197.67      240.91     44.18 o 
   5  -1  12      296.48      315.39     50.47 o 
  -7   0  12       89.56      105.51     27.00 o 
  -5   0  12      376.30      332.86     32.79 o 
  -4   0  12      556.00      562.46     42.98 o 
  -3   0  12       61.45       55.42     29.59 o 
  -2   0  12     1131.55     1141.35    123.93 o 
  -1   0  12     1264.89     1298.84    141.00 o 
   0   0  12        8.36       13.09     32.34 o 
   1   0  12      609.27      585.26     76.66 o 
   2   0  12      130.29      142.49     37.65 o 
   3   0  12       17.13       17.23     22.82 o 
   4   0  12      250.78      249.59     47.81 o 
  -7   1  12      301.99      277.56     32.65 o 
  -6   1  12        1.61        7.04     13.62 o 
  -5   1  12      746.16      688.74     46.06 o 
  -4   1  12      415.05      406.34     53.06 o 
  -3   1  12        1.39        5.49     22.81 o 
  -2   1  12      761.24      761.70     92.63 o 
  -1   1  12      538.03      554.38     84.53 o 
   0   1  12        5.33        1.83     25.03 o 
   1   1  12      507.06      498.56     61.65 o 
   2   1  12      800.47      831.31     82.33 o 
   3   1  12        1.50        8.76     32.63 o 
   4   1  12      670.90      618.97     75.17 o 
  -7   2  12      886.15      943.22     62.85 o 
  -6   2  12        3.85       10.16     12.32 o 
  -5   2  12      528.78      526.05     40.22 o 
  -4   2  12      220.49      242.14     43.44 o 
  -3   2  12        9.53        8.86     20.89 o 
  -2   2  12      679.62      708.94     89.29 o 
  -1   2  12      377.39      382.11     75.74 o 
   0   2  12        1.93        6.64     21.66 o 
   2   2  12     1264.75     1260.46    113.88 o 
   3   2  12        1.85       11.93     30.22 o 
  -7   3  12      156.76      142.10     31.57 o 
  -6   3  12       41.30       39.47     16.41 o 
  -5   3  12      253.35      259.41     44.14 o 
  -4   3  12      470.09      468.51     58.47 o 
  -3   3  12        0.03        0.67     21.85 o 
  -2   3  12      689.58      716.52     71.09 o 
   0   3  12       15.54       13.77     19.64 o 
   1   3  12      349.27      351.19     53.15 o 
   2   3  12      482.93      493.91     65.06 o 
  -7   4  12      166.08      185.82     31.49 o 
  -6   4  12       10.93        7.52     12.72 o 
  -5   4  12      319.87      307.64     50.01 o 
  -4   4  12      400.38      356.97     54.38 o 
  -2   4  12      300.51      292.13     48.35 o 
  -1   4  12      328.73      335.63     55.84 o 
   1   4  12      283.00      262.98     49.38 o 
  -6   5  12        4.37        4.64      9.66 o 
  -5   5  12      689.89      700.54     77.36 o 
  -4   5  12      908.04      929.79     90.98 o 
  -3   5  12        0.30        5.49     19.63 o 
  -2   5  12      329.63      309.31     51.57 o 
  -1   5  12      530.33      546.06     72.71 o 
   0  -7  13       35.60       37.08     25.43 o 
   1  -7  13      735.12      891.79     93.76 o 
   2  -7  13       11.00       17.08     12.81 o 
   3  -7  13      221.41      207.82     36.75 o 
   4  -7  13      282.11      273.05     42.70 o 
  -2  -6  13      276.03      252.58     48.50 o 
  -1  -6  13      268.82      278.80     52.18 o 
   0  -6  13      170.63      169.96     25.33 o 
   1  -6  13      988.99     1123.10     94.81 o 
   2  -6  13       12.31       11.84     15.69 o 
   3  -6  13      351.83      358.28     48.88 o 
   4  -6  13      383.01      387.40     53.57 o 
   5  -6  13       62.55       46.55     23.71 o 
  -3  -5  13      167.49      168.74     42.60 o 
  -2  -5  13      252.56      255.85     29.29 o 
  -1  -5  13      197.92      175.42     26.94 o 
   0  -5  13      332.30      341.14     37.30 o 
   1  -5  13      203.02      207.30     38.09 o 
   2  -5  13        3.51        5.10     22.33 o 
   3  -5  13      301.83      297.94     48.45 o 
   4  -5  13      199.09      220.59     41.08 o 
   5  -5  13       53.04       45.09     24.95 o 
  -4  -4  13       17.23       23.24     13.72 o 
  -3  -4  13      221.95      214.06     27.50 o 
  -2  -4  13      290.92      290.20     32.87 o 
  -1  -4  13      107.23       90.88     30.00 o 
   0  -4  13      413.27      451.01     54.70 o 
   1  -4  13      718.07      707.80     68.19 o 
   2  -4  13      128.73      107.72     29.63 o 
   3  -4  13      206.58      210.01     44.28 o 
   4  -4  13      554.84      566.39     68.78 o 
   5  -4  13       54.09       62.53     35.84 o 
  -4  -3  13        7.94       11.83     10.08 o 
  -3  -3  13      297.23      279.65     32.58 o 
  -2  -3  13      445.35      472.75     40.12 o 
  -1  -3  13       45.82       33.72     25.53 o 
   0  -3  13       82.48       94.50     30.18 o 
   1  -3  13      191.76      207.26     39.44 o 
   2  -3  13      114.74       93.60     30.01 o 
   3  -3  13       10.21        9.82     18.39 o 
   4  -3  13      399.49      381.94     56.50 o 
   5  -3  13       49.90       50.77     28.04 o 
  -5  -2  13      626.94      620.37     51.49 o 
  -4  -2  13       35.59       28.68     13.86 o 
  -3  -2  13      224.64      222.51     29.08 o 
  -2  -2  13      258.66      259.96     43.28 o 
  -1  -2  13        4.38       -0.19     18.00 o 
   0  -2  13       32.72       38.62     30.15 o 
   1  -2  13      544.24      582.40     65.20 o 
   2  -2  13      100.43      100.03     32.12 o 
   3  -2  13      303.52      306.19     49.80 o 
   4  -2  13      535.83      524.11     66.79 o 
  -5  -1  13      386.73      414.51     39.95 o 
  -4  -1  13       74.77       68.02     20.92 o 
  -3  -1  13      304.02      283.49     31.37 o 
  -2  -1  13     1108.47     1111.27     81.13 o 
  -1  -1  13      268.89      258.97     46.87 o 
   0  -1  13      278.15      243.52     43.49 o 
   1  -1  13      740.98      747.61     98.08 o 
   2  -1  13      117.44      118.50     40.72 o 
   3  -1  13      130.97      141.40     48.74 o 
   4  -1  13      181.00      205.41     43.48 o 
  -6   0  13      194.11      211.03     29.33 o 
  -5   0  13      348.62      358.93     36.74 o 
  -4   0  13      129.91      100.54     27.13 o 
  -3   0  13      433.95      396.08     53.65 o 
  -2   0  13     1197.17     1209.16     86.92 o 
  -1   0  13      376.46      340.76     53.40 o 
   0   0  13      256.13      232.93     42.79 o 
   1   0  13     1037.40     1047.81    108.35 o 
   2   0  13       38.31       58.66     36.89 o 
   3   0  13      256.24      263.43     49.45 o 
  -6   1  13       87.02       75.15     23.38 o 
  -5   1  13      617.74      641.84     49.94 o 
  -4   1  13      175.72      180.58     40.19 o 
  -3   1  13      274.65      270.48     49.97 o 
  -2   1  13      653.80      677.20     71.30 o 
  -1   1  13      152.80      138.11     43.27 o 
   0   1  13      453.71      421.69     56.98 o 
   1   1  13     1081.21     1025.35     97.95 o 
  -6   2  13      262.74      284.72     32.33 o 
  -5   2  13      317.20      302.08     40.68 o 
  -4   2  13       28.92       26.87     23.69 o 
  -3   2  13      310.49      325.14     50.88 o 
  -2   2  13      396.89      383.55     56.71 o 
  -1   2  13       54.63       66.78     31.32 o 
   0   2  13      223.64      206.11     43.33 o 
   1   2  13      563.41      574.47     70.34 o 
  -5   3  13      191.07      193.60     28.03 o 
  -4   3  13        1.82        6.93     19.54 o 
  -3   3  13      162.40      153.67     55.44 o 
  -2   3  13      157.25      159.35     46.36 o 
  -1   3  13       31.41       45.36     28.51 o 
   0   3  13       72.94       73.26     33.93 o 
  -4   4  13      138.87      147.78     38.13 o 
  -3   4  13      193.49      172.22     40.30 o 
  -1  -5  14        5.57        6.93     13.27 o 
   0  -5  14      458.35      450.14     43.36 o 
   1  -5  14      709.08      691.71     73.68 o 
   2  -5  14      119.21       99.38     41.20 o 
   3  -5  14      576.79      563.49     66.83 o 
  -2  -4  14      151.51      154.58     28.65 o 
  -1  -4  14       83.92       80.11     25.72 o 
   0  -4  14      662.85      661.17     70.00 o 
   1  -4  14       28.37       28.60     26.68 o 
   2  -4  14       14.66       17.91     21.66 o 
   3  -4  14      189.48      210.47     42.23 o 
  -3  -3  14      250.50      256.78     31.38 o 
  -2  -3  14       81.37       93.38     26.37 o 
   0  -3  14      216.85      253.75     48.93 o 
   1  -3  14       20.09       25.61     25.52 o 
   2  -3  14      121.96      127.96     43.71 o 
   3  -3  14      457.00      498.74     65.89 o 
  -3  -2  14      309.50      305.17     34.45 o 
  -2  -2  14      196.51      202.50     45.33 o 
   0  -2  14      563.90      613.38     73.57 o 
   1  -2  14      259.26      261.62     47.52 o 
   2  -2  14      144.09      136.99     47.50 o 
  -4  -1  14      201.37      193.53     28.63 o 
  -3  -1  14      822.32      829.23     60.48 o 
  -2  -1  14      157.06      140.23     50.89 o 
  -1  -1  14       20.54       19.55     27.63 o 
   0  -1  14      438.31      483.03     66.37 o 
   1  -1  14      476.26      488.24     65.35 o 
   2  -1  14        1.30        5.10     20.60 o 
  -4   0  14       80.57       66.77     20.96 o 
  -3   0  14      625.17      596.58     69.16 o 
  -2   0  14      268.79      269.80     48.31 o 
  -1   0  14        5.99       12.13     31.57 o 
   0   0  14      678.79      689.48     77.64 o 
   1   0  14      341.87      326.43     56.04 o 
  -4   1  14       18.66       19.37     14.75 o 
  -3   1  14      354.88      320.90     65.36 o 
  -2   1  14      608.57      627.65     74.98 o 
  -1   1  14       81.16       75.49     34.61 o 
   0   1  14      788.57      758.53     84.36 o 
  -2   2  14      156.57      146.49     36.21 o 
                                                 
